# Supplementary material for: 4-[2-(4-But­oxy­phen­yl)ethen­yl]-1-methyl­pyridinium tosylate
Source: Acta Crystallogr Sect E Struct Rep Online. 2013 Apr 13;69(Pt 5):o709. doi: 10.1107/S1600536813009616 (PMC3648242; doi:10.1107/S1600536813009616)
Supplement: Supplementary file 1 [file e-69-0o709-sup1.cif]

##############################################################################
#                                                                            #
# This CIF contains the data in a paper accepted for publication in          #
# Acta Crystallographica Section E. It conforms to the requirements of       #
# Notes for Authors for Acta Crystallographica Section E, and has been       #
# peer reviewed under the auspices of the IUCr Commission on Journals.       #
#                                                                            #
# Full details of the Crystallographic Information File format               #
# are given in the paper "The Crystallographic Information File (CIF):       #
# a New Standard Archive File for Crystallography" by S. R. Hall, F. H.      #
# Allen and I. D. Brown [Acta Cryst. (1991), A47, 655-685].                  #
#                                                                            #
# The current version of the core CIF dictionary is obtainable from          #
# ftp://ftp.iucr.org/pub/cif_core.dic.                                       #
#                                                                            #
# Software is freely available for graphical display of the structure(s)     #
# in this CIF. For information consult the CIF software page                 #
# http://www.iucr.org/resources/cif/software.                                #
#                                                                            #
# This file may be used for bona fide research purposes within the           #
# scientific community so long as proper attribution is given to the journal # 
# article from which it was obtained.                                        #
#                                                                            #
##############################################################################
data_global
_audit_creation_method     SHELXL97
_journal_date_recd_electronic     2013-04-07
_journal_date_accepted     2013-04-08
_journal_name_full     'Acta Crystallographica, Section E'
_journal_year     2013
_journal_volume     69
_journal_issue      5
_journal_page_first     o709
_journal_page_last     o709
_journal_paper_category     QO
_journal_paper_doi     10.1107/S1600536813009616
_journal_coeditor_code     HB7067
_publ_contact_author_name     'G. Chakkaravarthi'
_publ_contact_author_address
;
Department of Physics
CPCL Polytechnic College
Chennai 600 068
India
;
_publ_contact_author_email
                            'chakkaravarthi_2005@yahoo.com, mohan66@hotmail.com'
_publ_contact_author_fax     ?
_publ_contact_author_phone     '09940334668'
_publ_section_title
;
4-[2-(4-Butoxyphenyl)ethenyl]-1-methylpyridinium tosylate
;
loop_
    _publ_author_name
    _publ_author_address
    'M. Krishna Kumar'
;
Department of Physics,
Presidency College,
Chennai 600 005,
India
;
    'S. Mabel Margret'
;
Department of Physics,
Presidency College,
Chennai 600 005,
India
;
    'G. Chakkaravarthi'
;
Department of Physics,
CPCL Polytechnic College,
Chennai 600 068,
India
;
    'D. Velmurugan'
;
Centre of Advanced Study in Crystallography and Biophysics,
University of Madras,
Maraimalai Campus, Chennai 600 025,
India
;
    'R. Mohan Kumar'
;
Department of Physics,
Presidency College,
Chennai 600 005
India
;
_publ_section_synopsis     .
data_I
_audit_creation_method     SHELXL-97
_chemical_name_systematic
;
4-[2-(4-Butoxyphenyl)ethenyl]-1-methylpyridinium 4-methylbenzenesulfonate
;
_chemical_name_common
;
4-[2-(4-Butoxyphenyl)ethenyl]-1-methylpyridinium tosylate
;
_chemical_formula_moiety     'C18 H22 N O +, C7 H7 O3 S -'
_chemical_formula_sum     'C25 H29 N O4 S'
_chemical_formula_iupac     'C18 H22 N O +, C7 H7 O3 S -'
_chemical_formula_weight     439.55
_chemical_melting_point     ?
_symmetry_cell_setting     monoclinic
_symmetry_space_group_name_H-M     'P 21/n'
_symmetry_space_group_name_Hall     '-P 2yn'
loop_
    _symmetry_equiv_pos_as_xyz
    'x, y, z'
    '-x+1/2, y+1/2, -z+1/2'
    '-x, -y, -z'
    'x-1/2, -y-1/2, z-1/2'
_cell_length_a     9.0884(6)
_cell_length_b     6.4559(5)
_cell_length_c     39.827(3)
_cell_angle_alpha     90.00
_cell_angle_beta     95.404(3)
_cell_angle_gamma     90.00
_cell_volume     2326.4(2)
_cell_formula_units_Z     4
_cell_measurement_reflns_used     4259
_cell_measurement_theta_min     2.0
_cell_measurement_theta_max     28.3
_cell_measurement_temperature     295(2)
_exptl_crystal_description     block
_exptl_crystal_colour     colourless
_exptl_crystal_size_max     0.28
_exptl_crystal_size_mid     0.24
_exptl_crystal_size_min     0.20
_exptl_crystal_density_diffrn     1.255
_exptl_crystal_density_meas     ?
_exptl_crystal_density_method     'not measured'
_exptl_crystal_F_000     936
_exptl_absorpt_coefficient_mu     0.170
_exptl_absorpt_correction_type     multi-scan
_exptl_absorpt_process_details     '(SADABS; Sheldrick, 1996)'
_exptl_absorpt_correction_T_min     0.9540
_exptl_absorpt_correction_T_max     0.9668
_exptl_special_details
;
;
_diffrn_ambient_temperature     295(2)
_diffrn_radiation_type     MoK\a
_diffrn_radiation_wavelength     0.71073
_diffrn_radiation_source     'fine-focus sealed tube'
_diffrn_radiation_monochromator     graphite
_diffrn_measurement_device_type     'Bruker Kappa APEXII CCD'
_diffrn_measurement_method     '\w and \f scan'
_diffrn_detector_area_resol_mean     ?
_diffrn_reflns_number     20608
_diffrn_reflns_av_R_equivalents     0.0276
_diffrn_reflns_av_sigmaI/netI     0.0286
_diffrn_reflns_theta_min     2.05
_diffrn_reflns_theta_max     28.32
_diffrn_reflns_theta_full     25.00
_diffrn_measured_fraction_theta_max     0.971
_diffrn_measured_fraction_theta_full     0.999
_diffrn_reflns_limit_h_min     -12
_diffrn_reflns_limit_h_max     12
_diffrn_reflns_limit_k_min     -8
_diffrn_reflns_limit_k_max     8
_diffrn_reflns_limit_l_min     -53
_diffrn_reflns_limit_l_max     53
_diffrn_standards_number     0
_diffrn_standards_interval_count     ?
_diffrn_standards_interval_time     0
_diffrn_standards_decay_%     ?
_refine_special_details
;
 Refinement of F^2^ against ALL reflections.  The weighted R-factor wR and
 goodness of fit S are based on F^2^, conventional R-factors R are based
 on F, with F set to zero for negative F^2^. The threshold expression of
 F^2^ > 2sigma(F^2^) is used only for calculating R-factors(gt) etc. and is
 not relevant to the choice of reflections for refinement.  R-factors based
 on F^2^ are statistically about twice as large as those based on F, and R-
 factors based on ALL data will be even larger.
;
_reflns_number_total     5629
_reflns_number_gt     4258
_reflns_threshold_expression     I>2\s(I)
_refine_ls_structure_factor_coef     Fsqd
_refine_ls_matrix_type     full
_refine_ls_R_factor_all     0.0885
_refine_ls_R_factor_gt     0.0689
_refine_ls_wR_factor_gt     0.1521
_refine_ls_wR_factor_ref     0.1596
_refine_ls_goodness_of_fit_ref     1.157
_refine_ls_restrained_S_all     1.156
_refine_ls_number_reflns     5629
_refine_ls_number_parameters     291
_refine_ls_number_restraints     2
_refine_ls_hydrogen_treatment     mixed
_refine_ls_weighting_scheme     calc
_refine_ls_weighting_details
         'calc w=1/[\s^2^(Fo^2^)+(0.0359P)^2^+2.0379P] where P=(Fo^2^+2Fc^2^)/3'
_atom_sites_solution_hydrogens     geom
_atom_sites_solution_primary     direct
_atom_sites_solution_secondary     difmap
_refine_ls_shift/su_max     0.000
_refine_ls_shift/su_mean     0.000
_refine_diff_density_max     0.230
_refine_diff_density_min     -0.385
_refine_ls_extinction_method     none
_refine_ls_extinction_coef     ?
loop_
    _atom_type_symbol
    _atom_type_description
    _atom_type_scat_dispersion_real
    _atom_type_scat_dispersion_imag
    _atom_type_scat_source
    'C' 'C' 0.0033 0.0016
                         'International Tables Vol C Tables 4.2.6.8 and 6.1.1.4'
    'H' 'H' 0.0000 0.0000
                         'International Tables Vol C Tables 4.2.6.8 and 6.1.1.4'
    'N' 'N' 0.0061 0.0033
                         'International Tables Vol C Tables 4.2.6.8 and 6.1.1.4'
    'O' 'O' 0.0106 0.0060
                         'International Tables Vol C Tables 4.2.6.8 and 6.1.1.4'
    'S' 'S' 0.1246 0.1234
                         'International Tables Vol C Tables 4.2.6.8 and 6.1.1.4'
_computing_data_collection     'APEX2 (Bruker, 2004)'
_computing_cell_refinement     'SAINT (Bruker, 2004)'
_computing_data_reduction     'SAINT (Bruker, 2004)'
_computing_structure_solution     'SHELXS97 (Sheldrick, 2008)'
_computing_structure_refinement     'SHELXL97 (Sheldrick, 2008)'
_computing_molecular_graphics     'PLATON (Spek, 2009)'
_computing_publication_material     'SHELXL97 (Sheldrick, 2008)'
loop_
    _atom_site_type_symbol
    _atom_site_label
    _atom_site_fract_x
    _atom_site_fract_y
    _atom_site_fract_z
    _atom_site_U_iso_or_equiv
    _atom_site_adp_type
    _atom_site_calc_flag
    _atom_site_refinement_flags
    _atom_site_occupancy
    _atom_site_symmetry_multiplicity
    _atom_site_disorder_assembly
    _atom_site_disorder_group
    S S1 0.50367(7) 0.31025(11) 0.192843(17) 0.04861(19) Uani d . 1 1 . .
    O O1 0.5412(3) 1.3940(4) 0.42984(6) 0.0809(7) Uani d . 1 1 . .
    O O2 0.5079(3) 0.5330(3) 0.19010(6) 0.0789(7) Uani d . 1 1 . .
    O O3 0.6435(2) 0.2208(4) 0.20606(5) 0.0640(6) Uani d . 1 1 . .
    O O4 0.3804(2) 0.2348(4) 0.20972(5) 0.0664(6) Uani d . 1 1 . .
    N N1 0.4977(2) 0.0292(3) 0.27689(5) 0.0469(5) Uani d . 1 1 . .
    C C1 0.3694(3) 0.0849(5) 0.28821(7) 0.0573(7) Uani d . 1 1 . .
    H H1 0.2863 0.0023 0.2833 0.069 Uiso calc R 1 1 . .
    C C2 0.3587(3) 0.2596(5) 0.30663(7) 0.0575(7) Uani d . 1 1 . .
    H H2 0.2683 0.2937 0.3144 0.069 Uiso calc R 1 1 . .
    C C3 0.4789(3) 0.3888(4) 0.31426(6) 0.0466(6) Uani d . 1 1 . .
    C C4 0.6110(3) 0.3277(5) 0.30151(7) 0.0503(6) Uani d . 1 1 . .
    H H4 0.6949 0.4097 0.3055 0.060 Uiso calc R 1 1 . .
    C C5 0.6177(3) 0.1500(4) 0.28339(7) 0.0500(6) Uani d . 1 1 . .
    H H5 0.7066 0.1114 0.2754 0.060 Uiso calc R 1 1 . .
    C C6 0.5076(4) -0.1583(5) 0.25612(7) 0.0612(8) Uani d . 1 1 . .
    H H6A 0.4267 -0.2491 0.2596 0.092 Uiso calc R 1 1 . .
    H H6B 0.5993 -0.2279 0.2625 0.092 Uiso calc R 1 1 . .
    H H6C 0.5031 -0.1200 0.2328 0.092 Uiso calc R 1 1 . .
    C C7 0.4653(3) 0.5724(5) 0.33512(7) 0.0556(7) Uani d . 1 1 . .
    H H7 0.3736 0.5967 0.3429 0.067 Uiso calc R 1 1 . .
    C C8 0.5707(3) 0.7068(5) 0.34388(7) 0.0519(7) Uani d . 1 1 . .
    H H8 0.6614 0.6843 0.3354 0.062 Uiso calc R 1 1 . .
    C C9 0.5600(3) 0.8877(5) 0.36552(6) 0.0497(6) Uani d . 1 1 . .
    C C10 0.4379(3) 0.9313(6) 0.38288(8) 0.0700(9) Uani d . 1 1 . .
    H H10 0.3564 0.8437 0.3803 0.084 Uiso calc R 1 1 . .
    C C11 0.4343(4) 1.0995(6) 0.40360(9) 0.0765(10) Uani d . 1 1 . .
    H H11 0.3508 1.1248 0.4148 0.092 Uiso calc R 1 1 . .
    C C12 0.5539(3) 1.2327(5) 0.40816(7) 0.0607(8) Uani d . 1 1 . .
    C C13 0.6756(3) 1.1942(5) 0.39102(8) 0.0653(8) Uani d . 1 1 . .
    H H13 0.7565 1.2829 0.3935 0.078 Uiso calc R 1 1 . .
    C C14 0.6773(3) 1.0237(5) 0.37012(7) 0.0580(7) Uani d . 1 1 . .
    H H14 0.7605 0.9996 0.3587 0.070 Uiso calc R 1 1 . .
    C C15 0.6659(4) 1.5244(6) 0.43681(8) 0.0738(9) Uani d . 1 1 . .
    H H15A 0.6903 1.5913 0.4162 0.089 Uiso calc R 1 1 . .
    H H15B 0.7504 1.4430 0.4457 0.089 Uiso calc R 1 1 . .
    C C16 0.6299(5) 1.6859(6) 0.46230(9) 0.0851(11) Uani d . 1 1 . .
    H H16A 0.5430 1.7627 0.4535 0.102 Uiso calc R 1 1 . .
    H H16B 0.6073 1.6175 0.4829 0.102 Uiso calc R 1 1 . .
    C C17 0.7561(6) 1.8339(7) 0.47022(10) 0.1014(14) Uani d . 1 1 . .
    H H17A 0.7817 1.8957 0.4493 0.122 Uiso calc R 1 1 . .
    H H17B 0.8414 1.7567 0.4799 0.122 Uiso calc R 1 1 . .
    C C18 0.7232(7) 2.0047(8) 0.49432(12) 0.133(2) Uani d . 1 1 . .
    H H18A 0.6429 2.0875 0.4844 0.199 Uiso calc R 1 1 . .
    H H18B 0.8093 2.0900 0.4989 0.199 Uiso calc R 1 1 . .
    H H18C 0.6967 1.9451 0.5150 0.199 Uiso calc R 1 1 . .
    C C19 0.4720(2) 0.2172(4) 0.15089(6) 0.0428(6) Uani d . 1 1 . .
    C C20 0.4479(4) 0.3501(5) 0.12436(8) 0.0613(8) Uani d D 1 1 . .
    C C21 0.4179(4) 0.2789(6) 0.09167(8) 0.0700(9) Uani d . 1 1 . .
    H H21 0.4026 0.3738 0.0741 0.084 Uiso calc R 1 1 . .
    C C22 0.4105(4) 0.0713(6) 0.08467(8) 0.0687(9) Uani d . 1 1 . .
    C C23 0.4372(4) -0.0616(5) 0.11138(9) 0.0737(10) Uani d D 1 1 . .
    C C24 0.4687(3) 0.0078(5) 0.14422(8) 0.0597(8) Uani d . 1 1 . .
    H H24 0.4875 -0.0869 0.1617 0.072 Uiso calc R 1 1 . .
    C C25 0.3715(5) -0.0092(8) 0.04919(10) 0.1049(14) Uani d . 1 1 . .
    H H25A 0.4179 -0.1412 0.0467 0.157 Uiso calc R 1 1 . .
    H H25B 0.4056 0.0868 0.0332 0.157 Uiso calc R 1 1 . .
    H H25C 0.2663 -0.0243 0.0451 0.157 Uiso calc R 1 1 . .
    H H23 0.435(4) -0.2033(19) 0.1073(8) 0.083(11) Uiso d D 1 1 . .
    H H20 0.449(3) 0.489(2) 0.1308(8) 0.071(10) Uiso d D 1 1 . .
loop_
    _atom_site_aniso_label
    _atom_site_aniso_U_11
    _atom_site_aniso_U_22
    _atom_site_aniso_U_33
    _atom_site_aniso_U_12
    _atom_site_aniso_U_13
    _atom_site_aniso_U_23
    S1 0.0408(3) 0.0486(4) 0.0569(4) 0.0088(3) 0.0075(3) 0.0052(3)
    O1 0.0891(17) 0.0787(17) 0.0752(15) 0.0093(14) 0.0099(12) -0.0245(13)
    O2 0.1106(19) 0.0453(13) 0.0813(15) 0.0024(13) 0.0112(13) -0.0055(11)
    O3 0.0428(10) 0.0851(16) 0.0633(12) 0.0141(10) 0.0009(8) 0.0020(11)
    O4 0.0463(10) 0.0839(16) 0.0715(13) 0.0134(11) 0.0189(9) 0.0157(12)
    N1 0.0499(12) 0.0433(13) 0.0469(11) -0.0035(10) 0.0009(9) 0.0074(10)
    C1 0.0428(14) 0.0621(19) 0.0664(17) -0.0118(14) 0.0022(12) 0.0051(16)
    C2 0.0379(13) 0.069(2) 0.0667(17) -0.0022(13) 0.0094(12) 0.0010(16)
    C3 0.0433(13) 0.0479(15) 0.0486(13) 0.0010(12) 0.0046(10) 0.0079(12)
    C4 0.0405(12) 0.0525(16) 0.0580(15) -0.0096(12) 0.0058(11) -0.0002(14)
    C5 0.0413(13) 0.0511(17) 0.0586(15) -0.0037(12) 0.0104(11) 0.0030(13)
    C6 0.078(2) 0.0452(16) 0.0594(16) -0.0041(15) -0.0014(14) -0.0017(14)
    C7 0.0431(14) 0.0617(19) 0.0630(16) 0.0058(14) 0.0108(12) 0.0020(15)
    C8 0.0455(13) 0.0559(17) 0.0548(15) 0.0068(13) 0.0072(11) 0.0052(14)
    C9 0.0495(14) 0.0526(17) 0.0469(13) 0.0107(13) 0.0044(11) 0.0026(13)
    C10 0.0547(17) 0.080(2) 0.077(2) -0.0043(17) 0.0136(15) -0.0155(19)
    C11 0.0638(19) 0.091(3) 0.077(2) 0.0096(19) 0.0193(16) -0.020(2)
    C12 0.0690(19) 0.061(2) 0.0519(15) 0.0182(16) 0.0064(13) -0.0063(14)
    C13 0.0618(17) 0.066(2) 0.0682(18) -0.0005(16) 0.0069(14) -0.0090(17)
    C14 0.0527(16) 0.0624(19) 0.0605(16) 0.0072(14) 0.0129(13) -0.0060(15)
    C15 0.095(3) 0.062(2) 0.0630(19) 0.009(2) 0.0010(17) -0.0061(17)
    C16 0.123(3) 0.069(2) 0.0623(19) 0.018(2) 0.000(2) -0.0104(18)
    C17 0.154(4) 0.078(3) 0.070(2) -0.001(3) 0.001(2) -0.010(2)
    C18 0.208(6) 0.091(3) 0.095(3) 0.000(4) -0.008(3) -0.029(3)
    C19 0.0328(11) 0.0383(14) 0.0576(14) 0.0006(10) 0.0062(10) 0.0095(12)
    C20 0.0727(19) 0.0432(17) 0.0667(18) 0.0019(15) -0.0003(15) 0.0114(15)
    C21 0.080(2) 0.067(2) 0.0604(18) -0.0054(18) -0.0040(15) 0.0238(17)
    C22 0.069(2) 0.071(2) 0.0651(19) -0.0089(18) 0.0039(15) -0.0003(18)
    C23 0.097(3) 0.0449(19) 0.077(2) -0.0071(18) -0.0009(19) -0.0015(17)
    C24 0.0704(19) 0.0421(16) 0.0659(18) -0.0007(14) 0.0022(14) 0.0145(14)
    C25 0.133(4) 0.104(3) 0.075(2) -0.023(3) -0.003(2) -0.011(2)
_geom_special_details
;
 All esds (except the esd in the dihedral angle between two l.s. planes)
 are estimated using the full covariance matrix.  The cell esds are taken
 into account individually in the estimation of esds in distances, angles
 and torsion angles; correlations between esds in cell parameters are only
 used when they are defined by crystal symmetry.  An approximate (isotropic)
 treatment of cell esds is used for estimating esds involving l.s. planes.
;
loop_
    _geom_bond_atom_site_label_1
    _geom_bond_atom_site_label_2
    _geom_bond_site_symmetry_2
    _geom_bond_distance
    _geom_bond_publ_flag
    S1 O2 . 1.443(2) ?
    S1 O4 . 1.445(2) ?
    S1 O3 . 1.4487(19) ?
    S1 C19 . 1.773(3) ?
    O1 C12 . 1.364(4) ?
    O1 C15 . 1.418(4) ?
    N1 C1 . 1.339(3) ?
    N1 C5 . 1.346(3) ?
    N1 C6 . 1.474(4) ?
    C1 C2 . 1.354(4) ?
    C1 H1 . 0.9300 ?
    C2 C3 . 1.385(4) ?
    C2 H2 . 0.9300 ?
    C3 C4 . 1.404(4) ?
    C3 C7 . 1.459(4) ?
    C4 C5 . 1.360(4) ?
    C4 H4 . 0.9300 ?
    C5 H5 . 0.9300 ?
    C6 H6A . 0.9600 ?
    C6 H6B . 0.9600 ?
    C6 H6C . 0.9600 ?
    C7 C8 . 1.315(4) ?
    C7 H7 . 0.9300 ?
    C8 C9 . 1.460(4) ?
    C8 H8 . 0.9300 ?
    C9 C14 . 1.379(4) ?
    C9 C10 . 1.391(4) ?
    C10 C11 . 1.366(5) ?
    C10 H10 . 0.9300 ?
    C11 C12 . 1.384(5) ?
    C11 H11 . 0.9300 ?
    C12 C13 . 1.376(4) ?
    C13 C14 . 1.381(4) ?
    C13 H13 . 0.9300 ?
    C14 H14 . 0.9300 ?
    C15 C16 . 1.512(5) ?
    C15 H15A . 0.9700 ?
    C15 H15B . 0.9700 ?
    C16 C17 . 1.503(6) ?
    C16 H16A . 0.9700 ?
    C16 H16B . 0.9700 ?
    C17 C18 . 1.510(6) ?
    C17 H17A . 0.9700 ?
    C17 H17B . 0.9700 ?
    C18 H18A . 0.9600 ?
    C18 H18B . 0.9600 ?
    C18 H18C . 0.9600 ?
    C19 C20 . 1.363(4) ?
    C19 C24 . 1.378(4) ?
    C20 C21 . 1.383(5) ?
    C20 H20 . 0.933(10) ?
    C21 C22 . 1.369(5) ?
    C21 H21 . 0.9300 ?
    C22 C23 . 1.370(5) ?
    C22 C25 . 1.516(5) ?
    C23 C24 . 1.386(5) ?
    C23 H23 . 0.930(10) ?
    C24 H24 . 0.9300 ?
    C25 H25A . 0.9600 ?
    C25 H25B . 0.9600 ?
    C25 H25C . 0.9600 ?
loop_
    _geom_angle_atom_site_label_1
    _geom_angle_atom_site_label_2
    _geom_angle_atom_site_label_3
    _geom_angle_site_symmetry_1
    _geom_angle_site_symmetry_3
    _geom_angle
    _geom_angle_publ_flag
    O2 S1 O4 . . 113.47(14) ?
    O2 S1 O3 . . 113.34(15) ?
    O4 S1 O3 . . 112.88(13) ?
    O2 S1 C19 . . 105.64(13) ?
    O4 S1 C19 . . 105.08(12) ?
    O3 S1 C19 . . 105.44(12) ?
    C12 O1 C15 . . 117.6(3) ?
    C1 N1 C5 . . 119.7(2) ?
    C1 N1 C6 . . 120.7(2) ?
    C5 N1 C6 . . 119.5(2) ?
    N1 C1 C2 . . 121.0(3) ?
    N1 C1 H1 . . 119.5 ?
    C2 C1 H1 . . 119.5 ?
    C1 C2 C3 . . 121.7(3) ?
    C1 C2 H2 . . 119.2 ?
    C3 C2 H2 . . 119.2 ?
    C2 C3 C4 . . 115.8(3) ?
    C2 C3 C7 . . 120.5(2) ?
    C4 C3 C7 . . 123.7(2) ?
    C5 C4 C3 . . 120.8(2) ?
    C5 C4 H4 . . 119.6 ?
    C3 C4 H4 . . 119.6 ?
    N1 C5 C4 . . 121.0(2) ?
    N1 C5 H5 . . 119.5 ?
    C4 C5 H5 . . 119.5 ?
    N1 C6 H6A . . 109.5 ?
    N1 C6 H6B . . 109.5 ?
    H6A C6 H6B . . 109.5 ?
    N1 C6 H6C . . 109.5 ?
    H6A C6 H6C . . 109.5 ?
    H6B C6 H6C . . 109.5 ?
    C8 C7 C3 . . 126.0(3) ?
    C8 C7 H7 . . 117.0 ?
    C3 C7 H7 . . 117.0 ?
    C7 C8 C9 . . 126.6(3) ?
    C7 C8 H8 . . 116.7 ?
    C9 C8 H8 . . 116.7 ?
    C14 C9 C10 . . 116.6(3) ?
    C14 C9 C8 . . 119.6(2) ?
    C10 C9 C8 . . 123.8(3) ?
    C11 C10 C9 . . 121.8(3) ?
    C11 C10 H10 . . 119.1 ?
    C9 C10 H10 . . 119.1 ?
    C10 C11 C12 . . 120.7(3) ?
    C10 C11 H11 . . 119.7 ?
    C12 C11 H11 . . 119.7 ?
    O1 C12 C13 . . 124.9(3) ?
    O1 C12 C11 . . 116.4(3) ?
    C13 C12 C11 . . 118.7(3) ?
    C12 C13 C14 . . 119.9(3) ?
    C12 C13 H13 . . 120.1 ?
    C14 C13 H13 . . 120.1 ?
    C9 C14 C13 . . 122.3(3) ?
    C9 C14 H14 . . 118.8 ?
    C13 C14 H14 . . 118.8 ?
    O1 C15 C16 . . 108.8(3) ?
    O1 C15 H15A . . 109.9 ?
    C16 C15 H15A . . 109.9 ?
    O1 C15 H15B . . 109.9 ?
    C16 C15 H15B . . 109.9 ?
    H15A C15 H15B . . 108.3 ?
    C17 C16 C15 . . 111.7(4) ?
    C17 C16 H16A . . 109.3 ?
    C15 C16 H16A . . 109.3 ?
    C17 C16 H16B . . 109.3 ?
    C15 C16 H16B . . 109.3 ?
    H16A C16 H16B . . 107.9 ?
    C16 C17 C18 . . 113.9(4) ?
    C16 C17 H17A . . 108.8 ?
    C18 C17 H17A . . 108.8 ?
    C16 C17 H17B . . 108.8 ?
    C18 C17 H17B . . 108.8 ?
    H17A C17 H17B . . 107.7 ?
    C17 C18 H18A . . 109.5 ?
    C17 C18 H18B . . 109.5 ?
    H18A C18 H18B . . 109.5 ?
    C17 C18 H18C . . 109.5 ?
    H18A C18 H18C . . 109.5 ?
    H18B C18 H18C . . 109.5 ?
    C20 C19 C24 . . 118.0(3) ?
    C20 C19 S1 . . 121.1(2) ?
    C24 C19 S1 . . 120.9(2) ?
    C19 C20 C21 . . 121.6(3) ?
    C19 C20 H20 . . 113(2) ?
    C21 C20 H20 . . 125(2) ?
    C22 C21 C20 . . 121.2(3) ?
    C22 C21 H21 . . 119.4 ?
    C20 C21 H21 . . 119.4 ?
    C21 C22 C23 . . 116.9(3) ?
    C21 C22 C25 . . 121.9(3) ?
    C23 C22 C25 . . 121.2(4) ?
    C22 C23 C24 . . 122.4(3) ?
    C22 C23 H23 . . 119(2) ?
    C24 C23 H23 . . 119(2) ?
    C19 C24 C23 . . 119.8(3) ?
    C19 C24 H24 . . 120.1 ?
    C23 C24 H24 . . 120.1 ?
    C22 C25 H25A . . 109.5 ?
    C22 C25 H25B . . 109.5 ?
    H25A C25 H25B . . 109.5 ?
    C22 C25 H25C . . 109.5 ?
    H25A C25 H25C . . 109.5 ?
    H25B C25 H25C . . 109.5 ?
loop_
    _geom_torsion_atom_site_label_1
    _geom_torsion_atom_site_label_2
    _geom_torsion_atom_site_label_3
    _geom_torsion_atom_site_label_4
    _geom_torsion_site_symmetry_1
    _geom_torsion_site_symmetry_2
    _geom_torsion_site_symmetry_3
    _geom_torsion_site_symmetry_4
    _geom_torsion
    _geom_torsion_publ_flag
    C5 N1 C1 C2 . . . . -1.1(4) ?
    C6 N1 C1 C2 . . . . -178.4(3) ?
    N1 C1 C2 C3 . . . . 0.7(5) ?
    C1 C2 C3 C4 . . . . 0.4(4) ?
    C1 C2 C3 C7 . . . . -177.9(3) ?
    C2 C3 C4 C5 . . . . -1.1(4) ?
    C7 C3 C4 C5 . . . . 177.2(3) ?
    C1 N1 C5 C4 . . . . 0.4(4) ?
    C6 N1 C5 C4 . . . . 177.8(2) ?
    C3 C4 C5 N1 . . . . 0.7(4) ?
    C2 C3 C7 C8 . . . . -179.6(3) ?
    C4 C3 C7 C8 . . . . 2.2(5) ?
    C3 C7 C8 C9 . . . . -178.1(3) ?
    C7 C8 C9 C14 . . . . -174.7(3) ?
    C7 C8 C9 C10 . . . . 6.8(5) ?
    C14 C9 C10 C11 . . . . -0.4(5) ?
    C8 C9 C10 C11 . . . . 178.2(3) ?
    C9 C10 C11 C12 . . . . -0.3(6) ?
    C15 O1 C12 C13 . . . . -4.1(5) ?
    C15 O1 C12 C11 . . . . 175.6(3) ?
    C10 C11 C12 O1 . . . . -178.8(3) ?
    C10 C11 C12 C13 . . . . 1.0(5) ?
    O1 C12 C13 C14 . . . . 178.8(3) ?
    C11 C12 C13 C14 . . . . -0.9(5) ?
    C10 C9 C14 C13 . . . . 0.5(4) ?
    C8 C9 C14 C13 . . . . -178.1(3) ?
    C12 C13 C14 C9 . . . . 0.1(5) ?
    C12 O1 C15 C16 . . . . -177.7(3) ?
    O1 C15 C16 C17 . . . . -178.4(3) ?
    C15 C16 C17 C18 . . . . 177.2(3) ?
    O2 S1 C19 C20 . . . . -4.2(3) ?
    O4 S1 C19 C20 . . . . 116.1(2) ?
    O3 S1 C19 C20 . . . . -124.5(2) ?
    O2 S1 C19 C24 . . . . 176.9(2) ?
    O4 S1 C19 C24 . . . . -62.8(2) ?
    O3 S1 C19 C24 . . . . 56.7(3) ?
    C24 C19 C20 C21 . . . . 1.3(5) ?
    S1 C19 C20 C21 . . . . -177.7(3) ?
    C19 C20 C21 C22 . . . . 0.4(5) ?
    C20 C21 C22 C23 . . . . -1.4(5) ?
    C20 C21 C22 C25 . . . . 177.4(3) ?
    C21 C22 C23 C24 . . . . 0.8(6) ?
    C25 C22 C23 C24 . . . . -178.0(4) ?
    C20 C19 C24 C23 . . . . -1.8(5) ?
    S1 C19 C24 C23 . . . . 177.1(3) ?
    C22 C23 C24 C19 . . . . 0.8(5) ?
loop_
    _geom_hbond_atom_site_label_D
    _geom_hbond_atom_site_label_H
    _geom_hbond_atom_site_label_A
    _geom_hbond_site_symmetry_A
    _geom_hbond_distance_DH
    _geom_hbond_distance_HA
    _geom_hbond_distance_DA
    _geom_hbond_angle_DHA
    _geom_hbond_publ_flag
    C1 H1 O4 2_545 0.93 2.33 3.210(3) 158 y
    C4 H4 O3 2_655 0.93 2.56 3.412(3) 153 y
    C6 H6B O3 2_645 0.96 2.57 3.470(4) 157 y
    C8 H8 O3 2_655 0.93 2.55 3.418(3) 156 y
_iucr_refine_instructions_details
;
TITL I in P 21/n
CELL  0.71073   9.0884   6.4559  39.8273   90.000   95.404   90.000
ZERR     4.00   0.0006   0.0005   0.0003    0.000    0.003    0.000
LATT   1
SYMM  1/2 - X, 1/2 + Y, 1/2 - Z
SFAC  C    H    N    O    S
UNIT  100  116  4    16   4
MERG   2
OMIT     0   0   2
OMIT    -7   1   6
OMIT    -7   1   8
DFIX  0.93 0.01 C20 H20 C23 H23
FMAP   2
PLAN   20
SIZE     0.20   0.24   0.28
TEMP    22.00
ACTA    50.00
BOND   $H
CONF
HTAB C20 O2
HTAB C1 O4_$1
EQIV $1 1/2-x,-1/2+y,1/2-z
HTAB C4 O3_$2
EQIV $2 3/2-x,1/2+y,1/2-z
HTAB C6 O3_$3
EQIV $3 3/2-x,-1/2+y,1/2-z
HTAB C8 O3_$2
L.S.   4
WGHT    0.035900    2.037900
FVAR       0.12970
MOLE    1
S1    5    0.503668    0.310254    0.192843    11.00000    0.04085    0.04864 =
         0.05690    0.00524    0.00751    0.00877
O1    4    0.541184    1.394042    0.429835    11.00000    0.08907    0.07874 =
         0.07517   -0.02447    0.00994    0.00929
O2    4    0.507854    0.533029    0.190104    11.00000    0.11055    0.04530 =
         0.08128   -0.00552    0.01121    0.00242
O3    4    0.643457    0.220822    0.206063    11.00000    0.04277    0.08513 =
         0.06334    0.00199    0.00093    0.01409
O4    4    0.380361    0.234836    0.209721    11.00000    0.04627    0.08395 =
         0.07146    0.01573    0.01894    0.01340
N1    3    0.497732    0.029239    0.276891    11.00000    0.04989    0.04330 =
         0.04692    0.00736    0.00088   -0.00346
C1    1    0.369378    0.084904    0.288205    11.00000    0.04285    0.06208 =
         0.06639    0.00511    0.00222   -0.01176
AFIX  43
H1    2    0.286269    0.002303    0.283337    11.00000   -1.20000
AFIX   0
C2    1    0.358681    0.259608    0.306628    11.00000    0.03785    0.06869 =
         0.06675    0.00102    0.00941   -0.00219
AFIX  43
H2    2    0.268339    0.293718    0.314353    11.00000   -1.20000
AFIX   0
C3    1    0.478862    0.388838    0.314262    11.00000    0.04327    0.04790 =
         0.04864    0.00790    0.00462    0.00103
C4    1    0.610985    0.327686    0.301508    11.00000    0.04055    0.05252 =
         0.05800   -0.00021    0.00577   -0.00964
AFIX  43
H4    2    0.694927    0.409714    0.305501    11.00000   -1.20000
AFIX   0
C5    1    0.617734    0.150005    0.283391    11.00000    0.04128    0.05107 =
         0.05860    0.00298    0.01041   -0.00365
AFIX  43
H5    2    0.706584    0.111356    0.275372    11.00000   -1.20000
AFIX   0
C6    1    0.507566   -0.158255    0.256119    11.00000    0.07755    0.04516 =
         0.05944   -0.00174   -0.00142   -0.00407
AFIX 137
H6A   2    0.426715   -0.249056    0.259577    11.00000   -1.50000
H6B   2    0.599283   -0.227904    0.262494    11.00000   -1.50000
H6C   2    0.503106   -0.119953    0.232755    11.00000   -1.50000
AFIX   0
C7    1    0.465267    0.572446    0.335119    11.00000    0.04314    0.06171 =
         0.06300    0.00200    0.01084    0.00582
AFIX  43
H7    2    0.373571    0.596682    0.342939    11.00000   -1.20000
AFIX   0
C8    1    0.570750    0.706834    0.343878    11.00000    0.04547    0.05588 =
         0.05483    0.00524    0.00721    0.00680
AFIX  43
H8    2    0.661363    0.684349    0.335422    11.00000   -1.20000
AFIX   0
C9    1    0.560046    0.887710    0.365523    11.00000    0.04946    0.05258 =
         0.04694    0.00261    0.00439    0.01071
C10   1    0.437859    0.931343    0.382882    11.00000    0.05466    0.08016 =
         0.07674   -0.01548    0.01362   -0.00432
AFIX  43
H10   2    0.356381    0.843672    0.380310    11.00000   -1.20000
AFIX   0
C11   1    0.434349    1.099520    0.403604    11.00000    0.06385    0.09082 =
         0.07737   -0.01988    0.01929    0.00960
AFIX  43
H11   2    0.350762    1.124774    0.414766    11.00000   -1.20000
AFIX   0
C12   1    0.553874    1.232722    0.408164    11.00000    0.06905    0.06138 =
         0.05192   -0.00632    0.00637    0.01817
C13   1    0.675575    1.194218    0.391019    11.00000    0.06185    0.06600 =
         0.06817   -0.00896    0.00686   -0.00053
AFIX  43
H13   2    0.756521    1.282879    0.393499    11.00000   -1.20000
AFIX   0
C14   1    0.677300    1.023669    0.370122    11.00000    0.05268    0.06242 =
         0.06047   -0.00599    0.01292    0.00716
AFIX  43
H14   2    0.760459    0.999645    0.358749    11.00000   -1.20000
AFIX   0
C15   1    0.665867    1.524404    0.436814    11.00000    0.09489    0.06234 =
         0.06303   -0.00609    0.00104    0.00916
AFIX  23
H15A  2    0.690283    1.591321    0.416250    11.00000   -1.20000
H15B  2    0.750378    1.443027    0.445741    11.00000   -1.20000
AFIX   0
C16   1    0.629907    1.685854    0.462305    11.00000    0.12259    0.06855 =
         0.06232   -0.01042   -0.00024    0.01813
AFIX  23
H16A  2    0.542973    1.762682    0.453506    11.00000   -1.20000
H16B  2    0.607319    1.617475    0.482890    11.00000   -1.20000
AFIX   0
C17   1    0.756096    1.833859    0.470217    11.00000    0.15446    0.07775 =
         0.07031   -0.01050    0.00126   -0.00145
AFIX  23
H17A  2    0.781709    1.895709    0.449348    11.00000   -1.20000
H17B  2    0.841400    1.756656    0.479861    11.00000   -1.20000
AFIX   0
C18   1    0.723237    2.004660    0.494324    11.00000    0.20836    0.09077 =
         0.09541   -0.02902   -0.00827    0.00014
AFIX 137
H18A  2    0.642867    2.087517    0.484397    11.00000   -1.50000
H18B  2    0.809304    2.089972    0.498905    11.00000   -1.50000
H18C  2    0.696653    1.945062    0.514995    11.00000   -1.50000
AFIX   0
C19   1    0.472043    0.217171    0.150890    11.00000    0.03279    0.03833 =
         0.05757    0.00946    0.00621    0.00055
C20   1    0.447907    0.350095    0.124360    11.00000    0.07268    0.04322 =
         0.06670    0.01141   -0.00033    0.00191
C21   1    0.417945    0.278903    0.091669    11.00000    0.08046    0.06697 =
         0.06045    0.02381   -0.00397   -0.00543
AFIX  43
H21   2    0.402572    0.373803    0.074122    11.00000   -1.20000
AFIX   0
C22   1    0.410501    0.071310    0.084667    11.00000    0.06925    0.07128 =
         0.06513   -0.00029    0.00389   -0.00889
C23   1    0.437200   -0.061556    0.111383    11.00000    0.09735    0.04495 =
         0.07719   -0.00147   -0.00092   -0.00707
C24   1    0.468691    0.007754    0.144216    11.00000    0.07044    0.04206 =
         0.06590    0.01448    0.00224   -0.00065
AFIX  43
H24   2    0.487511   -0.086893    0.161697    11.00000   -1.20000
AFIX   0
C25   1    0.371509   -0.009235    0.049194    11.00000    0.13270    0.10426 =
         0.07521   -0.01071   -0.00301   -0.02314
AFIX 137
H25A  2    0.417935   -0.141230    0.046731    11.00000   -1.50000
H25B  2    0.405646    0.086839    0.033245    11.00000   -1.50000
H25C  2    0.266250   -0.024327    0.045141    11.00000   -1.50000
AFIX   0
H23   2    0.435283   -0.203349    0.107294    11.00000    0.08334
H20   2    0.449273    0.488998    0.130822    11.00000    0.07064
HKLF 4
REM  I in P 21/n
REM R1 =  0.0689 for   4258 Fo > 4sig(Fo)  and  0.0885 for all   5629 data
REM    291 parameters refined using      2 restraints
END
WGHT      0.0359      2.0379
REM Highest difference peak  0.230,  deepest hole -0.385,  1-sigma level  0.051
Q1    1   0.4684  0.2615  0.1698  11.00000  0.05    0.23
Q2    1   0.5656  0.5613  0.3332  11.00000  0.05    0.21
Q3    1   0.5206  0.1308  0.1477  11.00000  0.05    0.20
Q4    1   0.4724 -0.0466  0.0391  11.00000  0.05    0.18
Q5    1   0.4144  0.3423  0.3011  11.00000  0.05    0.18
Q6    1   0.5542  0.3441  0.3156  11.00000  0.05    0.17
Q7    1   0.4622  0.7127  0.3483  11.00000  0.05    0.17
Q8    1   0.7082  0.2129  0.1924  11.00000  0.05    0.17
Q9    1   0.4260  0.1338  0.1502  11.00000  0.05    0.16
Q10   1   0.6253  0.3228  0.1987  11.00000  0.05    0.16
Q11   1   0.5325  0.4436  0.1899  11.00000  0.05    0.16
Q12   1   0.6597  0.2840  0.2240  11.00000  0.05    0.16
Q13   1   0.6417  0.4576  0.1776  11.00000  0.05    0.16
Q14   1   0.5144  0.4921  0.1154  11.00000  0.05    0.16
Q15   1   0.4365  0.3316  0.2167  11.00000  0.05    0.16
Q16   1   0.4814  0.9354  0.3655  11.00000  0.05    0.15
Q17   1   0.7188 -0.2013  0.2474  11.00000  0.05    0.15
Q18   1   0.4359  1.1746  0.3843  11.00000  0.05    0.15
Q19   1   0.2823  0.7744  0.3255  11.00000  0.05    0.15
Q20   1   0.3792  0.3082  0.1913  11.00000  0.05    0.15
;
