# Supplementary material for: 4-[2-(4-But­oxy­phen­yl)ethen­yl]-1-methyl­pyridinium tosylate
Source: Acta Crystallogr Sect E Struct Rep Online. 2013 Apr 13;69(Pt 5):o709. doi: 10.1107/S1600536813009616 (PMC3648242; doi:10.1107/S1600536813009616)
Supplement: Supplementary file 2 [file e-69-0o709-Isup2.hkl]

#
# h,k,l, Fc-squared, Fo-squared, sigma(Fo-squared) and status flag
#
data_I
_shelx_title ' I in P 21/n'
_shelx_refln_list_code          4
_shelx_F_calc_maximum      276.46
_exptl_crystal_F_000       936.00
_reflns_d_resolution_high  0.7491
 
loop_
 _symmetry_equiv_pos_as_xyz
 'x, y, z'
 '-x+1/2, y+1/2, -z+1/2'
 '-x, -y, -z'
 'x-1/2, -y-1/2, z-1/2'
 
_cell_length_a     9.0884
_cell_length_b     6.4559
_cell_length_c    39.8273
_cell_angle_alpha  90.000
_cell_angle_beta   95.404
_cell_angle_gamma  90.000
 
_shelx_F_squared_multiplier     1.000
 
loop_
 _refln_index_h
 _refln_index_k
 _refln_index_l
 _refln_F_squared_calc
 _refln_F_squared_meas
 _refln_F_squared_sigma
 _refln_observed_status
   2   0   0    56557.85    52420.78    588.46 o
   4   0   0      258.74      251.88      4.54 o
   6   0   0     1211.08     1168.26     16.78 o
   8   0   0      512.02      466.48     13.20 o
  10   0   0        8.82       17.66      4.14 o
  12   0   0        1.27       -1.27      4.46 o
   1   1   0     2610.98     2771.78     67.69 o
   2   1   0     1086.58     1112.87     14.85 o
   3   1   0     1706.29     1766.68     15.46 o
   4   1   0      958.09     1032.31     10.16 o
   5   1   0      512.07      516.50      5.84 o
   6   1   0        1.31        3.18      1.77 o
   7   1   0       63.82      115.64      6.74 o
   8   1   0        3.38       -2.05      2.05 o
   9   1   0       20.19       40.63      3.78 o
  10   1   0        0.27       -2.44      2.44 o
  11   1   0        2.93        3.50      2.76 o
   0   2   0      572.85      581.73     13.85 o
   1   2   0       46.67       51.20      2.49 o
   2   2   0       74.62       47.74      2.75 o
   3   2   0        1.55        6.24      1.19 o
   4   2   0      994.73     1138.74     11.30 o
   5   2   0      297.51      319.87      3.79 o
   6   2   0       33.07       39.40      1.68 o
   7   2   0        0.00       -1.59      1.59 o
   8   2   0      292.61      264.77      6.16 o
   9   2   0       26.41       22.26      2.65 o
  10   2   0        7.04       13.77      2.87 o
  11   2   0       11.14        8.71      3.02 o
   1   3   0     2281.44     2281.43     34.54 o
   2   3   0       72.53       68.44      5.60 o
   3   3   0      741.64      783.41     10.43 o
   4   3   0      147.00      132.25      3.03 o
   5   3   0      149.34      162.75      2.92 o
   6   3   0       13.63       24.03      3.09 o
   7   3   0       22.38       30.79      3.19 o
   8   3   0        0.00       -0.25      3.86 o
   9   3   0       87.68       85.51      5.71 o
  10   3   0        8.67        5.35      4.76 o
  11   3   0       75.64       75.49      8.32 o
   0   4   0      733.01      757.76     19.42 o
   1   4   0      135.50      147.53      4.70 o
   2   4   0       56.30       52.28      4.62 o
   3   4   0      352.58      366.06      8.22 o
   4   4   0       28.53       48.63      4.09 o
   5   4   0       15.52       31.99      3.47 o
   6   4   0      133.45      142.68      6.38 o
   7   4   0       11.85       24.97      7.13 o
   8   4   0        8.40       41.61      8.32 o
   9   4   0        4.27        7.88      2.26 o
  10   4   0        0.01       17.36      3.28 o
   1   5   0      120.18      126.87      5.37 o
   2   5   0       60.99       52.62      4.19 o
   3   5   0       28.93       40.66      4.80 o
   4   5   0       11.22       39.99      6.83 o
   5   5   0       45.04       63.51      5.58 o
   6   5   0      127.86      142.67      8.41 o
   7   5   0        0.03        5.94      6.54 o
   8   5   0        6.81        5.94      7.13 o
   9   5   0       24.11       26.75      8.92 o
   0   6   0      107.28      110.57      9.51 o
   1   6   0       91.06      101.59      4.89 o
   2   6   0        9.24       28.70      4.29 o
   3   6   0       20.55       19.66      4.33 o
   4   6   0      127.89      118.00      7.99 o
   5   6   0        0.77        0.71      4.40 o
   6   6   0       97.57       80.80      7.77 o
   7   6   0        3.33       -0.59      7.13 o
   8   6   0       40.19       57.07     10.70 o
   1   7   0        4.80        5.03      3.04 o
   2   7   0       34.18       31.39      4.57 o
   3   7   0       17.65       37.41      6.08 o
   4   7   0        0.88        3.75      4.82 o
   5   7   0       24.30       26.48      5.88 o
   6   7   0        1.92       -2.48      4.99 o
   0   8   0       24.06       25.58      5.88 o
   1   8   0        2.97       -1.21      3.25 o
   2   8   0       16.88       11.45      5.66 o
   3   8   0        1.80        0.83      5.24 o
 -11   0   1        0.01       -4.14      4.14 o
  -9   0   1       22.11       35.60      4.82 o
  -7   0   1       97.65      110.52      6.95 o
  -5   0   1      664.76      659.45     10.05 o
  -3   0   1        5.73       17.37      1.65 o
  -1   0   1      345.42      354.04      3.74 o
   1   0   1     2997.23     3043.71     34.91 o
   3   0   1     8129.87     8122.66    101.79 o
   5   0   1      403.11      463.07     12.07 o
   7   0   1      117.83      134.19      4.40 o
   9   0   1      484.77      464.90     13.62 o
  11   0   1       43.83       29.59      5.42 o
 -12   1   1        1.01        1.89      3.54 o
 -11   1   1       16.98       22.30      3.37 o
 -10   1   1        2.69        3.05      2.70 o
  -9   1   1      274.76      246.07      6.69 o
  -8   1   1       31.05       26.76      3.03 o
  -7   1   1     1781.92     1666.95     20.81 o
  -6   1   1        1.96       16.62      1.49 o
  -5   1   1      330.85      299.55      3.89 o
  -4   1   1     1291.33     1325.89     12.74 o
  -3   1   1        0.67       11.65      1.25 o
  -2   1   1        1.33        3.91      1.08 o
  -1   1   1    16059.53    15931.65    219.71 o
   0   1   1       38.41       44.78      1.06 o
   1   1   1    19929.59    19736.27    299.19 o
   2   1   1     3801.20     3959.76     33.33 o
   3   1   1     2386.91     2534.75     23.02 o
   4   1   1        0.98        7.56      2.35 o
   5   1   1       50.02       97.66      3.49 o
   6   1   1        3.98       26.58      3.78 o
   7   1   1      994.61      932.00     10.96 o
   8   1   1        0.13       -1.91      1.91 o
   9   1   1      346.53      299.60      7.29 o
  10   1   1        0.18        1.53      2.50 o
  11   1   1        2.10        8.82      3.00 o
 -11   2   1        1.11        3.84      2.96 o
 -10   2   1       36.62       38.14      3.67 o
  -9   2   1        6.78        7.32      2.32 o
  -8   2   1       11.83       23.85      3.69 o
  -7   2   1       54.97       54.21      3.28 o
  -6   2   1      163.24      167.52      3.48 o
  -5   2   1      614.14      603.52      6.03 o
  -4   2   1     5281.38     5314.30     50.60 o
  -3   2   1      645.70      637.49      6.53 o
  -2   2   1     3026.16     2924.36     36.37 o
  -1   2   1      267.39      218.12      4.08 o
   0   2   1      453.84      464.56      9.05 o
   1   2   1      119.81      128.01      3.07 o
   2   2   1     2405.53     2202.30     25.16 o
   3   2   1      548.05      564.69      5.88 o
   4   2   1      306.25      322.64      7.50 o
   5   2   1       17.02       29.26      1.22 o
   6   2   1        1.26        5.70      1.47 o
   7   2   1        4.08        5.25      1.73 o
   8   2   1        7.90       25.09      2.63 o
   9   2   1        1.93       -2.18      2.18 o
  10   2   1       44.74       50.14      3.82 o
  11   2   1        6.59        2.20      2.87 o
 -11   3   1        0.88       10.70      5.94 o
 -10   3   1        0.12        4.16      4.76 o
  -9   3   1        0.01        4.89      3.71 o
  -8   3   1        2.28       12.17      3.41 o
  -7   3   1      119.72      102.81      4.91 o
  -6   3   1        1.58        9.97      2.09 o
  -5   3   1       84.33       87.73      2.09 o
  -4   3   1        2.03        2.01      1.16 o
  -3   3   1       56.75       74.94      4.12 o
  -2   3   1       27.47       25.08      1.91 o
  -1   3   1     1600.31     1674.26     25.90 o
   0   3   1      395.63      389.56      7.77 o
   1   3   1     1542.90     1559.17     24.73 o
   2   3   1      418.14      456.93      7.21 o
   3   3   1       10.62        7.58      1.22 o
   4   3   1       96.50       93.99      2.52 o
   5   3   1        4.64        8.05      1.49 o
   6   3   1        9.37        9.78      2.13 o
   7   3   1       84.58       90.83      4.25 o
   8   3   1        0.27        0.83      2.97 o
   9   3   1        0.12        9.38      3.71 o
  10   3   1        0.21        2.38      4.76 o
  11   3   1        6.47       17.24      5.94 o
 -10   4   1       54.04       53.50      4.30 o
  -9   4   1        1.10        1.39      2.66 o
  -8   4   1       99.35       81.44      9.51 o
  -7   4   1       44.14       43.39      7.73 o
  -6   4   1      193.73      170.21      6.85 o
  -5   4   1       19.64       23.29      3.23 o
  -4   4   1      497.74      454.00      8.49 o
  -3   4   1       26.69       33.30      2.62 o
  -2   4   1      531.31      521.54     10.47 o
  -1   4   1      297.74      296.58      7.00 o
   0   4   1     1157.80     1189.00     19.94 o
   1   4   1      576.43      607.65     11.58 o
   2   4   1     1510.21     1396.55     20.07 o
   3   4   1      589.45      576.92      9.90 o
   4   4   1     1071.94      969.59     15.11 o
   5   4   1        1.41        1.63      2.59 o
   6   4   1      525.01      435.88     11.60 o
   7   4   1       13.13        5.94      5.35 o
   8   4   1      353.50      288.90     16.05 o
   9   4   1       21.25       32.69      7.73 o
  10   4   1      123.41      117.24      5.32 o
  -9   5   1        0.17       -5.94      7.13 o
  -8   5   1       21.46       19.02      7.73 o
  -7   5   1       36.52       46.05      6.08 o
  -6   5   1      147.94      149.12      8.61 o
  -5   5   1       61.68       74.00      5.49 o
  -4   5   1      508.14      454.69     11.22 o
  -3   5   1       50.03       49.60      3.61 o
  -2   5   1        9.11        6.49      2.80 o
  -1   5   1        1.44        4.08      2.50 o
   0   5   1       42.16       46.37      4.62 o
   1   5   1       45.44       48.49      3.41 o
   2   5   1       19.00       28.45      6.41 o
   3   5   1       93.85       82.13      4.27 o
   4   5   1       10.19       17.35      5.49 o
   5   5   1       42.68       44.49      4.78 o
   6   5   1        1.68        5.92      4.40 o
   7   5   1        0.97        7.13      6.54 o
   8   5   1        0.23        2.38      7.13 o
   9   5   1        2.83       16.64      8.32 o
  -8   6   1        2.66        7.73      7.73 o
  -7   6   1        1.46       -4.40      4.40 o
  -6   6   1       32.22       33.91      6.08 o
  -5   6   1        1.02       -2.08      4.20 o
  -4   6   1       13.31        5.01      4.40 o
  -3   6   1      415.51      364.87     11.32 o
  -2   6   1      188.06      184.04      7.19 o
  -1   6   1      288.65      296.27     10.90 o
   0   6   1      186.81      185.21      6.97 o
   1   6   1       10.32       18.14      3.26 o
   2   6   1        0.75        4.84      2.95 o
   3   6   1        0.50       -0.11      3.40 o
   4   6   1        2.98        8.27      7.13 o
   5   6   1       25.15       37.06      6.08 o
   6   6   1       15.19       25.77      5.66 o
   7   6   1        0.47       -4.16      7.13 o
   8   6   1       47.54       54.09     10.70 o
  -6   7   1        0.97       -4.83      5.05 o
  -5   7   1       12.26        6.75      4.82 o
  -4   7   1       10.97       13.67      5.46 o
  -3   7   1       17.48       42.80      8.32 o
  -2   7   1       16.40       26.24      3.63 o
  -1   7   1        6.45        6.96      3.11 o
   0   7   1       12.05       12.33      3.27 o
   1   7   1       13.47       15.46      3.78 o
   2   7   1       16.27       12.64      3.99 o
   3   7   1       24.56       31.28      5.88 o
   4   7   1        9.54       14.08      5.24 o
   5   7   1       26.31       18.92      7.13 o
   6   7   1        3.92       -0.17      5.24 o
  -3   8   1        7.20       -2.08      5.04 o
  -2   8   1        1.55        7.39      5.24 o
  -1   8   1       10.25        7.86      3.48 o
   0   8   1        0.15        2.08      3.27 o
   1   8   1        3.24        0.73      3.34 o
   2   8   1        0.03        0.89      5.04 o
   3   8   1        5.05        9.16      5.66 o
 -12   0   2        7.40        6.36      4.71 o
 -10   0   2        9.70        5.28      3.71 o
  -8   0   2     1215.12     1049.09     23.72 o
  -6   0   2     4068.14     3980.35     55.82 o
  -4   0   2     3639.11     3376.93     43.33 o
  -2   0   2    76432.25    54530.04   1652.35 o
   2   0   2       59.11       47.44      2.28 o
   4   0   2      555.81      638.92      9.39 o
   6   0   2      897.69      798.78     12.74 o
   8   0   2     1865.11     1762.12     30.45 o
  10   0   2      268.34      246.86      9.64 o
  12   0   2        5.05        0.00      4.14 o
 -12   1   2       19.53       16.61      4.62 o
 -11   1   2        1.71        7.37      3.07 o
 -10   1   2        8.93        7.65      2.70 o
  -9   1   2       23.21       36.75      3.61 o
  -8   1   2        6.07        7.87      4.15 o
  -7   1   2      277.23      318.18      5.61 o
  -6   1   2       45.07       43.38      2.30 o
  -5   1   2       28.17       24.15      1.39 o
  -4   1   2       16.37       27.64      2.17 o
  -3   1   2      250.74      266.62      2.76 o
  -2   1   2     4138.80     4186.38     35.56 o
  -1   1   2      255.60      239.73      7.04 o
   0   1   2     4649.80     4831.48     65.88 o
   1   1   2      540.39      618.48      7.19 o
   2   1   2     2326.16     2279.48     19.51 o
   3   1   2      357.86      397.25      4.30 o
   4   1   2      463.65      492.35      5.39 o
   5   1   2      107.73      107.81      2.17 o
   6   1   2      145.51      168.66      3.04 o
   7   1   2       20.69       50.55      5.62 o
   8   1   2       89.53       79.00      3.20 o
   9   1   2       14.90       26.72      3.19 o
  10   1   2       15.25       14.39      3.01 o
  11   1   2       39.99       48.86      4.02 o
 -11   2   2       26.30       25.15      3.46 o
 -10   2   2       13.30       13.78      2.96 o
  -9   2   2       17.51       19.10      2.65 o
  -8   2   2       77.21       67.19      3.44 o
  -7   2   2       40.33       50.41      3.05 o
  -6   2   2      225.66      200.80      3.82 o
  -5   2   2        1.73        5.64      1.02 o
  -4   2   2       11.31       92.28      8.32 o
  -3   2   2        8.09        3.97      0.86 o
  -2   2   2        5.68        8.53      1.24 o
  -1   2   2      578.92      540.21      8.32 o
   0   2   2     4927.42     5093.94     81.74 o
   1   2   2      702.16      729.20      9.78 o
   2   2   2      572.17      576.46      7.55 o
   3   2   2      307.15      322.64      3.74 o
   4   2   2     4052.86     4136.57     33.66 o
   5   2   2      363.58      366.21      4.35 o
   6   2   2        3.35       16.31      1.33 o
   7   2   2       10.99       14.79      1.92 o
   8   2   2      222.84      191.87      4.80 o
   9   2   2        0.29       -0.17      2.40 o
  10   2   2        0.09        6.80      2.80 o
  11   2   2        1.31       -0.56      2.87 o
 -11   3   2       14.68       28.53      6.54 o
 -10   3   2       32.63       39.83      6.54 o
  -9   3   2        1.70        4.02      4.16 o
  -8   3   2      174.66      165.49      7.00 o
  -7   3   2        9.64        9.42      2.66 o
  -6   3   2      136.68      135.09      4.04 o
  -5   3   2      511.54      548.28      6.47 o
  -4   3   2       90.96      123.17      2.81 o
  -3   3   2     2094.50     2004.99     26.09 o
  -2   3   2      359.60      378.35      6.90 o
  -1   3   2      157.99      159.08      9.89 o
   0   3   2     1432.98     1469.09     23.02 o
   1   3   2      148.75      173.02      4.46 o
   2   3   2     1084.78     1144.85     15.22 o
   3   3   2       12.49        8.27      1.99 o
   4   3   2      100.27      111.88      4.58 o
   5   3   2      203.56      193.27      3.70 o
   6   3   2       84.39       84.21      3.40 o
   7   3   2       84.66       76.73      4.02 o
   8   3   2       39.48       50.66      4.50 o
   9   3   2       85.00       85.57      5.71 o
  10   3   2       23.47       24.97      5.94 o
  11   3   2       83.27       69.55      7.73 o
 -10   4   2        0.70        2.77      3.19 o
  -9   4   2        3.50       10.35      2.71 o
  -8   4   2       45.76       39.23      8.32 o
  -7   4   2        4.09        5.82      3.98 o
  -6   4   2      113.28      113.14      5.81 o
  -5   4   2      146.59      147.34      5.68 o
  -4   4   2       40.68       61.77      3.08 o
  -3   4   2      775.12      681.67     11.25 o
  -2   4   2      422.98      388.67      8.36 o
  -1   4   2      388.99      416.02      8.82 o
   0   4   2       77.26       93.14      3.83 o
   1   4   2      885.89      851.98     13.27 o
   2   4   2        3.93       32.82      4.46 o
   3   4   2      180.99      205.08      5.10 o
   4   4   2        1.04       21.05      2.55 o
   5   4   2        7.09       22.99      2.84 o
   6   4   2       16.50       26.01      4.99 o
   7   4   2        9.72        4.16      4.20 o
   8   4   2        5.78       19.62      7.13 o
   9   4   2        3.83       18.43      7.73 o
  10   4   2        4.30        4.76      7.13 o
  -9   5   2        0.19        0.00      7.13 o
  -8   5   2        2.91       11.29      7.73 o
  -7   5   2       10.50       20.11      5.24 o
  -6   5   2        6.86       56.24      6.26 o
  -5   5   2       30.31       58.36      5.35 o
  -4   5   2      195.35      216.31      8.00 o
  -3   5   2      145.48      134.31      5.01 o
  -2   5   2      283.27      249.31      7.68 o
  -1   5   2       19.98       23.43      3.31 o
   0   5   2       46.68       34.68      4.76 o
   1   5   2       94.87       98.18      4.15 o
   2   5   2       37.22       11.89      5.35 o
   3   5   2       12.11       12.94      3.09 o
   4   5   2        7.14        8.47      5.49 o
   5   5   2       33.39       39.07      4.66 o
   6   5   2       88.05       90.67      7.43 o
   7   5   2      109.08      121.27     11.29 o
   8   5   2        0.72       -1.19      6.54 o
   9   5   2       44.39       42.80      9.51 o
  -8   6   2       24.84       31.51      9.51 o
  -7   6   2        0.75       -3.14      4.40 o
  -6   6   2        0.41        1.51      4.57 o
  -5   6   2       43.46       46.54      6.31 o
  -4   6   2       40.51       33.55      5.66 o
  -3   6   2       54.09       94.92      7.38 o
  -2   6   2      527.54      501.94     13.82 o
  -1   6   2      212.31      229.53      7.53 o
   0   6   2       33.11       37.16      4.12 o
   1   6   2       50.06       74.85      4.46 o
   2   6   2       92.19       79.16      4.53 o
   3   6   2        0.08        0.29      4.63 o
   4   6   2      166.64      123.95      7.99 o
   5   6   2       17.61       24.74      5.24 o
   6   6   2       13.91       12.31      5.65 o
   7   6   2        2.06       -1.78      6.54 o
   8   6   2        0.27        1.78      7.73 o
  -6   7   2        1.19       -1.09      4.82 o
  -5   7   2        2.80       10.75      6.54 o
  -4   7   2       36.50       37.66     10.40 o
  -3   7   2       28.03       43.86      6.31 o
  -2   7   2      123.59      118.42      5.49 o
  -1   7   2       42.02       52.28      4.36 o
   0   7   2       14.24       15.65      4.12 o
   1   7   2       33.42       36.85      4.46 o
   2   7   2        0.34       -0.89      3.31 o
   3   7   2       49.92       54.71      6.73 o
   4   7   2       11.82       12.67      5.24 o
   5   7   2       33.13       20.46      6.08 o
   6   7   2       19.23       32.69     10.11 o
  -3   8   2        0.01        3.19      5.24 o
  -2   8   2       15.08       14.86      5.88 o
  -1   8   2        2.03        2.07      3.41 o
   0   8   2        9.83       10.30      3.63 o
   1   8   2        2.72        1.38      3.41 o
   2   8   2       14.66       14.46      5.66 o
   3   8   2        2.46        5.65      5.46 o
 -11   0   3       47.97       40.80      5.71 o
  -9   0   3      114.56      129.60      6.85 o
  -7   0   3      224.86      242.43      5.79 o
  -5   0   3     3084.79     2882.73     37.52 o
  -3   0   3    18677.94    18051.29    226.14 o
  -1   0   3       28.80       11.91      0.40 o
   1   0   3     2218.53     2501.90     30.49 o
   3   0   3        8.67        6.53      1.22 o
   5   0   3      259.00      236.32      4.78 o
   7   0   3     1045.10     1010.12     16.40 o
   9   0   3      221.04      222.92      8.80 o
  11   0   3       15.77       14.99      4.99 o
 -12   1   3       20.74       18.72      3.89 o
 -11   1   3       29.33       27.49      3.82 o
 -10   1   3       19.91       20.63      2.98 o
  -9   1   3      139.46      144.64      5.07 o
  -8   1   3       12.80        9.06      2.36 o
  -7   1   3      381.72      453.05     10.60 o
  -6   1   3       37.28       58.40      1.93 o
  -5   1   3       49.95       73.19      1.79 o
  -4   1   3     1246.24     1279.90     10.48 o
  -3   1   3     1606.47     1689.68     14.14 o
  -2   1   3      748.14      703.60      9.29 o
  -1   1   3     1066.87     1144.49     11.24 o
   0   1   3     2083.74     2081.98     23.07 o
   1   1   3      444.04      437.40      9.06 o
   2   1   3     6815.66     6838.92     63.02 o
   3   1   3     1749.69     1912.10     17.59 o
   4   1   3      487.33      536.40      5.80 o
   5   1   3      188.72      199.47      3.82 o
   6   1   3      287.08      302.78      4.87 o
   7   1   3      933.21      886.27     10.53 o
   8   1   3        4.78        3.74      1.99 o
   9   1   3      206.15      176.25      7.12 o
  10   1   3        6.96       10.07      2.84 o
  11   1   3       48.87       57.13      4.21 o
 -11   2   3       28.09       31.26      3.65 o
 -10   2   3       28.90       30.90      3.39 o
  -9   2   3      109.82      101.28      4.04 o
  -8   2   3        1.65       -2.32      2.32 o
  -7   2   3      425.46      385.92      6.63 o
  -6   2   3       66.01       61.63      2.11 o
  -5   2   3        4.36       18.57      1.11 o
  -4   2   3      311.55      320.22      6.60 o
  -3   2   3       63.83       85.01      2.41 o
  -2   2   3      291.07      262.30      5.28 o
  -1   2   3      622.63      600.82      9.10 o
   0   2   3      240.71      256.29      5.69 o
   1   2   3     1720.16     1674.85     22.14 o
   2   2   3      439.78      485.10      7.00 o
   3   2   3      929.20      956.08      9.37 o
   4   2   3       12.52       18.61      2.86 o
   5   2   3      596.73      639.48      6.74 o
   6   2   3      440.12      395.11      5.18 o
   7   2   3      232.62      224.24      4.68 o
   8   2   3       40.28       40.09      2.75 o
   9   2   3       31.30       34.12      2.90 o
  10   2   3       67.18       62.69      4.18 o
  11   2   3        2.96        0.31      2.80 o
 -11   3   3       27.79       38.64      7.13 o
 -10   3   3        4.24        8.32      5.35 o
  -9   3   3       34.09       28.27      4.28 o
  -8   3   3       20.87       51.89      4.71 o
  -7   3   3       46.73       44.87      3.76 o
  -6   3   3      138.21      143.14      4.23 o
  -5   3   3       39.57       49.50      1.98 o
  -4   3   3      524.95      524.73      7.03 o
  -3   3   3        7.44       25.06      3.97 o
  -2   3   3     1047.48      987.49     14.89 o
  -1   3   3        0.28        6.69      3.40 o
   0   3   3        2.39       20.01      2.35 o
   1   3   3       63.97       51.06      2.21 o
   2   3   3      166.76      134.84      3.24 o
   3   3   3       93.76      127.86      3.00 o
   4   3   3      136.28       94.33      2.55 o
   5   3   3       47.90       54.95      1.69 o
   6   3   3       11.16       14.12      2.19 o
   7   3   3       66.25       68.04      3.82 o
   8   3   3       12.51       19.65      6.24 o
   9   3   3        2.55        6.99      3.41 o
  10   3   3       31.83       30.73      4.71 o
  11   3   3        9.59       20.81      5.94 o
 -10   4   3        0.18        1.19      3.19 o
  -9   4   3       22.54       31.15      3.27 o
  -8   4   3        0.20        7.73      6.54 o
  -7   4   3       52.65       56.98      5.88 o
  -6   4   3       21.70       36.46      4.31 o
  -5   4   3       76.79       88.67      4.48 o
  -4   4   3      136.95      140.45      4.38 o
  -3   4   3       38.50       66.44      3.50 o
  -2   4   3      587.59      586.18     11.18 o
  -1   4   3      273.94      297.55      8.49 o
   0   4   3      836.16      853.70     15.14 o
   1   4   3     1413.43     1378.18     22.29 o
   2   4   3     1349.86     1314.76     20.65 o
   3   4   3      221.98      243.40      5.68 o
   4   4   3      753.89      727.98     15.79 o
   5   4   3        0.09        7.71      2.35 o
   6   4   3      408.80      345.79     12.53 o
   7   4   3        7.82       15.20      4.82 o
   8   4   3      120.21      111.16     10.70 o
   9   4   3        3.56        8.32      7.13 o
  10   4   3       26.31       22.59      8.32 o
  -9   5   3        2.77       -1.19      6.54 o
  -8   5   3       38.16       28.53      8.32 o
  -7   5   3      177.47      168.20      9.22 o
  -6   5   3      505.01      461.21     15.46 o
  -5   5   3      175.51      167.38      8.83 o
  -4   5   3      553.31      495.14     12.77 o
  -3   5   3        1.21       -0.45      2.35 o
  -2   5   3      298.98      331.55     10.40 o
  -1   5   3        0.92        0.27      3.72 o
   0   5   3       33.25       29.77      3.31 o
   1   5   3       98.28       93.94      7.55 o
   2   5   3       87.30       84.79     10.47 o
   3   5   3        0.04       -3.90      6.09 o
   4   5   3      127.59      135.94      8.84 o
   5   5   3       20.01       27.01      4.34 o
   6   5   3      116.65      128.40     11.29 o
   7   5   3       37.66       52.91      9.51 o
   8   5   3       61.85       81.44     11.29 o
   9   5   3       11.01       11.29      7.73 o
  -8   6   3        2.65        3.57      7.73 o
  -7   6   3        5.93        7.31      4.99 o
  -6   6   3        0.32        0.89      4.62 o
  -5   6   3       78.19       57.62      6.93 o
  -4   6   3        4.33        2.97      4.20 o
  -3   6   3      348.10      323.70      9.57 o
  -2   6   3       14.07       42.35      4.38 o
  -1   6   3      188.13      196.22     10.38 o
   0   6   3       39.48       40.19      4.68 o
   1   6   3      159.25      146.12      5.49 o
   2   6   3        1.23        3.23      3.00 o
   3   6   3       26.78       36.81      6.86 o
   4   6   3       12.13       21.13      5.04 o
   5   6   3       34.21       33.75      6.08 o
   6   6   3       53.04       53.50     10.11 o
   7   6   3       18.07       19.62      8.32 o
   8   6   3        0.53       11.89      8.32 o
  -6   7   3        1.37       -2.09      4.82 o
  -5   7   3        2.05        0.16      4.76 o
  -4   7   3        0.04       -1.78      4.20 o
  -3   7   3       51.54       56.42      6.84 o
  -2   7   3        3.61        6.35      3.11 o
  -1   7   3      121.59      111.98      5.35 o
   0   7   3       14.85        8.49      3.88 o
   1   7   3        0.26        2.61      3.31 o
   2   7   3        2.38        3.04      3.40 o
   3   7   3        1.64        9.21      4.62 o
   4   7   3       37.24       53.31      8.92 o
   5   7   3        3.16        4.60      4.82 o
   6   7   3       17.23       28.53      9.51 o
  -3   8   3       49.47       30.64      6.73 o
  -2   8   3        4.55        2.38      5.04 o
  -1   8   3       25.62       24.01      4.21 o
   0   8   3        1.39       -1.78      3.25 o
   1   8   3       11.08        9.23      3.61 o
   2   8   3       10.62       12.78      5.46 o
   3   8   3        0.95       -1.49      5.04 o
 -12   0   4        1.55       -0.62      4.40 o
 -10   0   4       38.24       27.01      5.94 o
  -8   0   4      351.23      335.30     17.83 o
  -6   0   4      192.93      213.22      5.15 o
  -4   0   4      380.86      364.62      5.95 o
  -2   0   4    35336.53    35228.84    398.30 o
   0   0   4     5023.29     5143.37     60.54 o
   2   0   4       13.25       17.30      1.20 o
   4   0   4      152.89      212.44      4.12 o
   6   0   4      930.20      850.52     12.94 o
   8   0   4     3438.49     3209.44     46.49 o
  10   0   4      196.26      167.97      7.95 o
 -12   1   4       20.13       19.66      4.00 o
 -11   1   4        1.10        2.34      3.05 o
 -10   1   4       16.01       15.96      2.90 o
  -9   1   4      295.98      270.02      7.46 o
  -8   1   4       10.29       28.41      2.69 o
  -7   1   4     1272.10     1192.14     14.58 o
  -6   1   4      845.92      866.13      9.82 o
  -5   1   4      968.88      964.87      9.21 o
  -4   1   4     4032.11     4170.99     32.38 o
  -3   1   4      477.84      428.58      4.63 o
  -2   1   4     7318.95     7213.02     68.36 o
  -1   1   4      313.34      341.53      3.70 o
   0   1   4     2560.99     2797.88     35.63 o
   1   1   4      285.25      319.89      9.68 o
   2   1   4     4218.81     3904.23     34.86 o
   3   1   4      207.85      204.36      2.61 o
   4   1   4      230.72      234.49      6.54 o
   5   1   4      213.24      233.52      3.35 o
   6   1   4      273.11      284.17      4.21 o
   7   1   4       32.19       54.13      5.06 o
   8   1   4       36.07       44.19      2.75 o
   9   1   4        7.25        8.80      2.35 o
  10   1   4        9.52       21.41      3.00 o
  11   1   4       14.16       24.49      3.43 o
 -11   2   4        5.11        9.73      3.02 o
 -10   2   4        9.18        8.15      2.96 o
  -9   2   4       28.45       39.62      3.32 o
  -8   2   4       10.80        6.67      2.75 o
  -7   2   4      166.27      160.62      5.52 o
  -6   2   4        0.59        4.59      1.28 o
  -5   2   4      205.89      182.45      2.87 o
  -4   2   4       35.87       46.12      2.09 o
  -3   2   4      739.88      665.54      6.67 o
  -2   2   4      729.07      717.54      9.89 o
  -1   2   4      816.77      719.62     10.72 o
   0   2   4      458.28      458.31      8.49 o
   1   2   4        1.33       61.82      5.35 o
   2   2   4      126.46      133.21      2.79 o
   3   2   4     1412.32     1427.75     14.06 o
   4   2   4      814.86      899.18      8.09 o
   5   2   4      102.37      107.88      4.03 o
   6   2   4        2.31       17.82      1.35 o
   7   2   4       18.91       33.63      2.24 o
   8   2   4       46.29       45.62      3.40 o
   9   2   4       58.97       55.92      3.37 o
  10   2   4       17.30       22.12      3.23 o
  11   2   4       20.14       15.80      3.32 o
 -11   3   4        7.78       30.91      6.54 o
 -10   3   4       70.39       67.77      7.73 o
  -9   3   4        5.04       10.77      3.71 o
  -8   3   4      295.19      293.65     11.29 o
  -7   3   4        4.06        3.71      2.15 o
  -6   3   4      404.18      398.21      7.76 o
  -5   3   4       14.19       22.56      2.08 o
  -4   3   4       58.07       70.09      2.18 o
  -3   3   4      202.78      208.65      4.34 o
  -2   3   4      490.51      499.22      8.54 o
  -1   3   4       96.48       73.28      5.02 o
   0   3   4     2562.62     2779.85     39.32 o
   1   3   4      257.93      354.92      7.00 o
   2   3   4      232.68      255.76      5.26 o
   3   3   4       74.21       84.06      3.52 o
   4   3   4        3.16       13.60      2.04 o
   5   3   4      166.26      152.36      3.34 o
   6   3   4      113.93      116.19      4.06 o
   7   3   4       22.79       29.83      3.15 o
   8   3   4       52.08       52.70      5.05 o
   9   3   4       45.72       42.37      4.71 o
  10   3   4       18.30       18.88      4.28 o
  11   3   4       19.47       18.43      5.94 o
 -10   4   4       11.17       13.31      3.66 o
  -9   4   4       11.14       16.37      3.19 o
  -8   4   4        9.79        8.62      4.16 o
  -7   4   4       55.41       68.81      6.31 o
  -6   4   4       41.97       48.05      4.74 o
  -5   4   4      889.97      794.24     15.43 o
  -4   4   4       91.65       99.04      3.61 o
  -3   4   4     1041.13      970.83     16.83 o
  -2   4   4      112.84      117.36      3.81 o
  -1   4   4       84.51       83.96      4.09 o
   0   4   4        0.23        1.95      1.76 o
   1   4   4        0.41       17.30      2.97 o
   2   4   4      151.45      148.73      4.60 o
   3   4   4      727.12      685.72     11.31 o
   4   4   4      150.92      133.99      4.35 o
   5   4   4      230.20      268.70      7.86 o
   6   4   4      126.98      121.84      7.35 o
   7   4   4       20.91       38.04      7.73 o
   8   4   4       14.32       15.46      7.13 o
   9   4   4       61.53       79.66     10.70 o
  10   4   4       32.96       29.72      8.92 o
  -9   5   4        0.00       -5.94      5.94 o
  -8   5   4        4.22       11.29      7.13 o
  -7   5   4       84.35       87.10      8.03 o
  -6   5   4      159.33      199.75      9.67 o
  -5   5   4      269.51      261.82     10.71 o
  -4   5   4      347.05      329.92     10.17 o
  -3   5   4        4.69       -1.32      4.59 o
  -2   5   4      403.56      368.02      9.69 o
  -1   5   4        0.59       -0.39      1.96 o
   0   5   4        4.50        0.22      2.27 o
   1   5   4        3.58        2.88      6.26 o
   2   5   4       19.20       32.42     11.93 o
   3   5   4       27.40       28.94      6.18 o
   4   5   4        7.84       77.88      7.01 o
   5   5   4       10.14       17.28      4.09 o
   6   5   4       43.29       63.61      9.51 o
   7   5   4       25.61       19.62      7.73 o
   8   5   4        1.13       15.46      7.73 o
   9   5   4        2.18       -1.78      7.13 o
  -8   6   4        0.50        1.78      7.73 o
  -7   6   4        1.52        0.89      4.62 o
  -6   6   4       26.02       19.62      5.46 o
  -5   6   4       68.92       60.25      6.73 o
  -4   6   4       70.36       67.75      6.93 o
  -3   6   4      359.05      354.77     10.01 o
  -2   6   4      237.28      222.94     10.78 o
  -1   6   4       48.48       77.72      5.00 o
   0   6   4      136.10      117.62      5.62 o
   1   6   4       19.38       13.73      3.04 o
   2   6   4        0.77       -1.49      2.68 o
   3   6   4       86.40       94.01      4.96 o
   4   6   4        0.78       -1.44      3.98 o
   5   6   4       42.91       61.88      6.69 o
   6   6   4        0.09        2.38      6.54 o
   7   6   4        2.49       13.67      7.73 o
   8   6   4        1.77        2.38      7.73 o
  -6   7   4       11.46       11.27      5.66 o
  -5   7   4        1.97       -2.38      4.57 o
  -4   7   4       45.11       40.08      7.13 o
  -3   7   4       40.49       41.33      6.31 o
  -2   7   4        6.17        5.71      3.09 o
  -1   7   4       53.36       47.35      4.91 o
   0   7   4        0.02        0.79      3.43 o
   1   7   4       15.42       22.18      3.99 o
   2   7   4       31.10       32.33      4.54 o
   3   7   4        0.50        7.13      4.62 o
   4   7   4       23.88       22.92      5.88 o
   5   7   4        4.95       -0.59      7.13 o
   6   7   4       45.71       49.34     10.70 o
  -3   8   4        0.09        5.05      5.46 o
  -2   8   4        1.38       -3.64      4.82 o
  -1   8   4        0.10       -2.54      3.25 o
   0   8   4        0.15       -2.53      3.27 o
   1   8   4        1.97        5.06      4.09 o
   2   8   4        3.69       12.97      5.66 o
   3   8   4        0.54       -2.97      5.04 o
 -11   0   5      175.08      163.31     16.94 o
  -9   0   5      175.99      168.45      7.70 o
  -7   0   5     1101.79      981.94     15.82 o
  -5   0   5     5434.47     5015.50     64.02 o
  -3   0   5     2216.32     2014.51     21.44 o
  -1   0   5     3260.11     3462.45     39.42 o
   1   0   5        2.03        2.10      0.43 o
   3   0   5      262.63      205.03      4.32 o
   5   0   5      279.38      260.99      5.06 o
   7   0   5        6.10       19.71      2.57 o
   9   0   5      288.01      279.57     10.24 o
  11   0   5        0.14       -3.03      3.98 o
 -12   1   5        5.29       10.14      3.74 o
 -11   1   5        4.26        5.18      3.23 o
 -10   1   5       39.74       48.00      3.62 o
  -9   1   5      149.88      187.54      6.01 o
  -8   1   5      502.27      499.41      8.46 o
  -7   1   5     1127.62     1100.46     17.65 o
  -6   1   5      315.51      324.99      8.00 o
  -5   1   5      908.77      903.02      8.19 o
  -4   1   5      657.61      679.54      7.40 o
  -3   1   5      829.09      803.99      8.44 o
  -2   1   5     5649.79     5741.41     54.53 o
  -1   1   5     2762.29     2720.22     31.99 o
   0   1   5     3233.49     3338.74     42.49 o
   1   1   5     3699.51     3821.18     34.51 o
   2   1   5     1701.01     1568.54     14.41 o
   3   1   5       25.15       24.90      1.40 o
   4   1   5     1229.93     1226.04     11.90 o
   5   1   5      501.49      533.87      6.11 o
   6   1   5      135.79      147.16      2.89 o
   7   1   5       13.71       20.43      2.24 o
   8   1   5      136.96      137.36      3.89 o
   9   1   5        5.00        2.48      2.26 o
  10   1   5       64.60       65.03      3.97 o
  11   1   5       44.10       44.59      4.02 o
 -11   2   5       32.54       36.25      3.82 o
 -10   2   5        8.62        7.95      2.96 o
  -9   2   5      187.62      170.37      5.60 o
  -8   2   5       43.75       54.15      4.98 o
  -7   2   5      290.27      275.27      5.29 o
  -6   2   5      118.82      130.26      2.96 o
  -5   2   5       59.70       64.66      1.68 o
  -4   2   5       39.56       61.80      3.35 o
  -3   2   5       12.36       15.04      1.48 o
  -2   2   5       46.48       51.00      2.58 o
  -1   2   5     2786.86     2667.54     31.80 o
   0   2   5       43.05       39.46      1.97 o
   1   2   5      588.53      574.63      8.50 o
   2   2   5       22.24       18.50      2.55 o
   3   2   5      420.51      350.05      4.81 o
   4   2   5     2433.93     2343.67     20.42 o
   5   2   5      944.33      887.20      9.50 o
   6   2   5      295.10      293.47      4.25 o
   7   2   5      382.26      358.63      6.29 o
   8   2   5        3.45        1.60      1.96 o
   9   2   5       42.27       47.36      3.20 o
  10   2   5        2.06        7.70      2.80 o
  11   2   5        3.86        4.76      2.94 o
 -11   3   5       61.04       61.82      8.32 o
 -10   3   5       48.07       43.39      6.54 o
  -9   3   5        1.60        3.57      3.28 o
  -8   3   5       67.44       94.03      5.57 o
  -7   3   5       71.58       68.50      4.02 o
  -6   3   5      223.08      236.39      5.54 o
  -5   3   5       26.71       35.26      2.48 o
  -4   3   5      904.86      854.71     10.08 o
  -3   3   5      558.52      575.64      8.98 o
  -2   3   5      132.05      148.59      3.87 o
  -1   3   5     3031.49     3294.81     39.77 o
   0   3   5     1980.40     2339.60     33.64 o
   1   3   5      374.76      460.61      7.66 o
   2   3   5      112.47       96.02      3.03 o
   3   3   5      353.99      351.32      6.13 o
   4   3   5      145.21      142.20      3.70 o
   5   3   5       35.17       35.03      1.72 o
   6   3   5       34.49       42.26      2.55 o
   7   3   5        8.36       11.38      2.43 o
   8   3   5       62.08       63.72      8.32 o
   9   3   5        1.59        0.89      3.28 o
  10   3   5       39.70       42.80      5.27 o
  11   3   5       11.01       12.48      5.94 o
 -10   4   5        7.06        4.76      4.16 o
  -9   4   5       36.02       35.84      3.72 o
  -8   4   5       20.98       14.94      2.97 o
  -7   4   5      129.87      115.03      7.15 o
  -6   4   5       24.13       24.93      4.04 o
  -5   4   5        0.13       25.23      3.22 o
  -4   4   5        3.32        6.31      2.47 o
  -3   4   5       70.60       73.42      3.69 o
  -2   4   5       27.97       42.64      3.95 o
  -1   4   5      101.40       95.21      3.21 o
   0   4   5       71.31       87.48      3.30 o
   1   4   5      570.27      523.14      8.39 o
   2   4   5       86.70       97.29      3.77 o
   3   4   5       35.44       62.99      4.82 o
   4   4   5       49.93       62.33      4.03 o
   5   4   5        3.78       32.70      3.58 o
   6   4   5       14.21       20.63      4.40 o
   7   4   5       11.88       11.29      6.54 o
   8   4   5        6.02       16.64      6.54 o
   9   4   5        0.75       13.08      7.13 o
  10   4   5        2.64       -1.78      7.13 o
  -9   5   5       12.10        8.32      7.13 o
  -8   5   5        3.46        4.03      4.82 o
  -7   5   5       38.33       43.34      6.08 o
  -6   5   5        0.04       11.71      4.82 o
  -5   5   5       68.90       72.65      6.93 o
  -4   5   5      190.32      197.04      7.76 o
  -3   5   5       48.24       45.45      3.14 o
  -2   5   5      360.95      343.58      7.93 o
  -1   5   5       69.96       70.59      3.71 o
   0   5   5       89.31       70.24      4.22 o
   1   5   5      363.54      369.74      8.98 o
   2   5   5      827.51      750.33     13.92 o
   3   5   5      281.78      283.43     11.38 o
   4   5   5     2531.70     2376.01     55.00 o
   5   5   5       64.24       70.74      9.51 o
   6   5   5      416.09      379.26     19.02 o
   7   5   5       35.90       45.18      8.92 o
   8   5   5       77.64       86.79     11.29 o
   9   5   5        0.53       -6.54      7.13 o
  -8   6   5        0.39       -4.82      4.82 o
  -7   6   5       11.58        3.62      4.82 o
  -6   6   5        0.93        3.27      4.62 o
  -5   6   5       88.60       86.48      7.77 o
  -4   6   5        4.65        4.33      4.40 o
  -3   6   5       50.67       65.10     11.00 o
  -2   6   5       92.13       82.08      5.09 o
  -1   6   5       38.49       38.15      5.91 o
   0   6   5       17.00       12.29      4.11 o
   1   6   5        0.02       -1.89      2.57 o
   2   6   5        8.15        9.19      2.89 o
   3   6   5        6.38       15.05      3.74 o
   4   6   5        3.86        7.13      4.62 o
   5   6   5       93.77       96.89     10.70 o
   6   6   5       50.85       61.23     10.11 o
   7   6   5       96.33      113.54     12.48 o
   8   6   5       51.90       52.91     10.70 o
  -6   7   5        2.38        3.59      4.99 o
  -5   7   5        4.97       -2.97      5.35 o
  -4   7   5        2.80        6.62      5.05 o
  -3   7   5       19.01       16.64      5.46 o
  -2   7   5        8.65       13.34      3.99 o
  -1   7   5       13.77       13.38      3.99 o
   0   7   5        0.52        3.17      3.43 o
   1   7   5       32.26       30.98      4.34 o
   2   7   5       39.42       50.88      5.13 o
   3   7   5        0.87       -0.59      4.20 o
   4   7   5       35.34       38.12      6.08 o
   5   7   5        2.96        2.38      7.13 o
  -3   8   5       21.24       23.09      6.51 o
  -2   8   5        4.33        3.19      5.24 o
  -1   8   5       12.95       13.01      5.66 o
   0   8   5        1.77       -0.49      3.41 o
   1   8   5       10.73       12.09      4.46 o
   2   8   5        0.97        1.49      5.04 o
   3   8   5       27.70       40.13      7.15 o
 -12   0   6        4.25        6.16      4.57 o
 -10   0   6        3.21        1.92      3.55 o
  -8   0   6     1532.40     1395.04     30.23 o
  -6   0   6     3367.86     3081.43     43.69 o
  -4   0   6     2043.08     2139.06     25.15 o
  -2   0   6       86.81      109.44      3.01 o
   0   0   6       18.69       31.24      0.73 o
   2   0   6      142.64      151.16      5.28 o
   4   0   6     1488.78     1568.97     21.09 o
   6   0   6       37.83       27.51      2.22 o
   8   0   6       65.97       85.02      4.53 o
  10   0   6        2.03       10.76      4.40 o
 -12   1   6       23.74       19.67      3.97 o
 -11   1   6        8.95       10.82      3.40 o
 -10   1   6       61.42       59.79      3.90 o
  -9   1   6       44.46      110.24      4.57 o
  -8   1   6      420.70      423.00      7.55 o
  -6   1   6     1433.49     1398.25     14.91 o
  -5   1   6      333.28      379.24      4.72 o
  -4   1   6      331.23      335.37      5.22 o
  -3   1   6     1343.66     1240.88     11.71 o
  -2   1   6       62.99      116.10      7.89 o
  -1   1   6     3534.19     3554.32     31.71 o
   0   1   6      799.20      924.18     15.08 o
   1   1   6    10455.67    10121.42     96.82 o
   2   1   6     1702.33     1824.39     16.66 o
   3   1   6     1672.88     1641.27     15.88 o
   4   1   6        5.79       10.89      0.92 o
   5   1   6       66.32      103.07      3.77 o
   6   1   6      160.75      164.91      3.06 o
   7   1   6      110.02      102.79      3.59 o
   8   1   6       22.26       33.38      2.57 o
   9   1   6       28.01       23.54      2.69 o
  10   1   6       42.17       55.41      3.86 o
  11   1   6        2.65        3.36      3.01 o
 -11   2   6        0.21        6.05      3.02 o
 -10   2   6        0.34        6.70      2.72 o
  -9   2   6       34.26       49.09      3.98 o
  -8   2   6      267.88      241.56      5.74 o
  -7   2   6       90.65      100.49      3.30 o
  -6   2   6      193.74      192.08      3.70 o
  -5   2   6      102.69      105.96      2.32 o
  -4   2   6      181.36      154.85      3.45 o
  -3   2   6      193.15      203.58      4.79 o
  -2   2   6      199.74      186.59      2.48 o
  -1   2   6        0.06        7.02      1.18 o
   0   2   6       83.12       58.40      1.99 o
   1   2   6       74.44       90.00      3.09 o
   2   2   6        0.15        3.44      1.35 o
   3   2   6       27.09       28.87      1.36 o
   4   2   6        2.46        7.85      1.87 o
   5   2   6        1.55        7.52      1.10 o
   6   2   6        2.65       11.55      1.31 o
   7   2   6      130.80      136.71      3.69 o
   8   2   6        0.01        7.82      2.08 o
   9   2   6       91.21       79.41      3.74 o
  10   2   6       33.62       42.86      3.85 o
  11   2   6       15.87       14.61      3.23 o
 -11   3   6       21.57       36.86      7.13 o
 -10   3   6        4.32       13.08      5.35 o
  -9   3   6       32.06       29.94      4.28 o
  -8   3   6      179.09      160.47      7.00 o
  -7   3   6      187.67      181.87      5.95 o
  -6   3   6      152.41      137.81      4.23 o
  -5   3   6      512.61      463.33      7.35 o
  -4   3   6       13.67       25.68      1.97 o
  -3   3   6       53.11       68.97      3.85 o
  -2   3   6     2213.72     2303.62     28.30 o
  -1   3   6     1156.80     1194.19     15.58 o
   0   3   6     5387.32     5854.66     80.66 o
   1   3   6      215.08      204.99      4.38 o
   2   3   6      233.12      235.57      4.89 o
   3   3   6        7.69       13.26      1.67 o
   4   3   6        0.53        6.43      1.31 o
   5   3   6        2.06        8.92      2.02 o
   6   3   6       49.50       54.23      2.70 o
   7   3   6        4.39       12.18      2.72 o
   8   3   6       52.26       58.43      4.50 o
   9   3   6        4.35       11.46      3.51 o
  10   3   6        2.00        7.85      3.85 o
  11   3   6        2.44        7.13      5.35 o
 -10   4   6        4.02        1.19      4.16 o
  -9   4   6       30.36       32.74      3.66 o
  -8   4   6        8.28        9.69      2.43 o
  -7   4   6       72.19       82.93      8.32 o
  -6   4   6        4.20       19.57      4.20 o
  -5   4   6      358.70      336.44      8.62 o
  -4   4   6        7.10       13.92      2.71 o
  -3   4   6      512.63      445.10      7.95 o
  -2   4   6      186.73      202.66      4.48 o
  -1   4   6        4.20       10.25      1.91 o
   0   4   6      200.83      216.03      5.06 o
   1   4   6      172.84      163.96      4.30 o
   2   4   6        1.16        2.68      1.80 o
   3   4   6      972.98      977.66     16.50 o
   4   4   6       82.46       94.62      3.68 o
   5   4   6      450.15      437.04     10.73 o
   6   4   6       20.15       28.35      4.99 o
   7   4   6       41.46       42.80      8.32 o
   8   4   6        1.75        2.97      6.54 o
   9   4   6       46.36       51.72      9.51 o
  10   4   6        0.49        6.54      7.73 o
  -9   5   6        2.52       12.48      7.73 o
  -8   5   6        6.23        2.86      4.57 o
  -7   5   6        0.11       -0.89      4.20 o
  -6   5   6       18.08        2.97      4.62 o
  -5   5   6      100.27       93.00      7.35 o
  -4   5   6      131.77      119.25      7.57 o
  -3   5   6       74.63       66.44      3.43 o
  -2   5   6       58.08       58.80      3.58 o
  -1   5   6        6.35       15.19      4.90 o
   0   5   6        1.40        0.79      2.40 o
   1   5   6       96.49      101.72      4.07 o
   2   5   6       32.91       75.94      5.19 o
   3   5   6       34.67       72.01      5.75 o
   4   5   6      360.55      444.15     10.08 o
   5   5   6        5.26       11.29      7.13 o
   6   5   6       71.69       88.57     10.11 o
   7   5   6       66.86       92.14     10.70 o
   8   5   6       38.35       52.31      9.51 o
   9   5   6       15.75       11.89      8.32 o
  -8   6   6        0.86       -4.82      4.82 o
  -7   6   6        0.01       -0.30      4.62 o
  -6   6   6       20.10       13.79      5.24 o
  -5   6   6       43.20       46.44      6.31 o
  -4   6   6        8.16        5.13      5.65 o
  -3   6   6      167.74      154.56     12.48 o
  -2   6   6       11.95       13.19      3.34 o
  -1   6   6       16.12       17.14      3.74 o
   0   6   6       59.00       58.88      7.29 o
   1   6   6       69.15       66.25      4.28 o
   2   6   6       93.72       82.94      4.53 o
   3   6   6      362.63      347.33     10.06 o
   4   6   6        3.37        8.61      4.40 o
   5   6   6      178.72      172.39     13.08 o
   6   6   6      165.58      145.64     13.08 o
   7   6   6       79.27       83.22     11.89 o
  -6   7   6       12.61       13.83      5.66 o
  -5   7   6        0.02       -2.49      4.57 o
  -4   7   6        4.51       11.46      5.24 o
  -3   7   6        3.46        0.89      4.62 o
  -2   7   6        0.61        7.13      7.13 o
  -1   7   6        1.69        2.71      3.54 o
   0   7   6       55.55       72.82      5.60 o
   1   7   6       60.14       74.34      5.60 o
   2   7   6       10.59       13.89      3.88 o
   3   7   6       14.04       10.70      5.04 o
   4   7   6       26.09       22.50      5.66 o
   5   7   6        0.62        0.00      7.13 o
  -3   8   6        5.24        8.59      5.66 o
  -2   8   6        4.60        6.18      5.24 o
  -1   8   6        4.83        2.38      5.04 o
   0   8   6        3.51       -2.36      3.88 o
   1   8   6        0.00        2.99      4.09 o
   2   8   6        9.68       14.56      5.88 o
   3   8   6        1.51        9.20      5.66 o
 -11   0   7      109.19      102.64      7.00 o
  -9   0   7       77.33       71.09      5.57 o
  -7   0   7      138.83      143.14      7.55 o
  -5   0   7     1042.39     1110.65     15.70 o
  -3   0   7     4788.60     5358.89     67.61 o
  -1   0   7     2499.80     2401.74     30.49 o
   1   0   7      264.41      353.32      5.10 o
   3   0   7      104.10       94.49      2.26 o
   5   0   7      102.81       95.04      2.87 o
   7   0   7      187.70      199.08      5.48 o
   9   0   7       71.89       75.30      8.32 o
  11   0   7        6.56        1.55      4.14 o
 -12   1   7        3.70        2.55      3.58 o
 -11   1   7        6.77        5.48      3.27 o
 -10   1   7       20.18       27.11      3.25 o
  -9   1   7      805.93      754.45     13.33 o
  -8   1   7      250.24      256.09      7.56 o
  -7   1   7     2374.58     2228.54     25.11 o
  -6   1   7      557.30      615.82      8.98 o
  -5   1   7      138.13      120.75      2.82 o
  -4   1   7     3018.54     3147.53     30.60 o
  -3   1   7       12.89       26.74      1.33 o
  -2   1   7     2457.35     2371.30     19.44 o
  -1   1   7      335.38      391.35     16.86 o
   0   1   7      617.84      667.89      8.13 o
   1   1   7     1742.14     1861.75     32.10 o
   2   1   7     5796.39     5886.01     52.29 o
   3   1   7     3704.90     3648.08     32.94 o
   4   1   7        0.33        3.44      0.78 o
   5   1   7     1514.86     1525.57     14.83 o
   6   1   7       38.41       62.67      2.05 o
   7   1   7       99.68      120.26      3.08 o
   8   1   7      223.96      198.82      4.69 o
   9   1   7        9.92       13.09      2.51 o
  10   1   7       15.76       26.76      3.25 o
  11   1   7        5.50        9.12      3.07 o
 -11   2   7        2.74       -0.52      2.66 o
 -10   2   7       93.25       83.33      4.33 o
  -9   2   7       70.01       67.32      3.82 o
  -8   2   7      103.91      110.64      8.84 o
  -7   2   7      306.13      271.39      5.01 o
  -6   2   7      242.03      215.59      3.97 o
  -5   2   7       94.77      136.20      2.90 o
  -4   2   7      253.22      269.36      5.07 o
  -3   2   7       25.21       25.08      1.33 o
  -2   2   7      831.21      812.33      8.43 o
  -1   2   7      811.49      753.76      9.85 o
   0   2   7        0.80        1.78      0.89 o
   1   2   7     1297.35     1242.57     19.17 o
   2   2   7      102.24      107.50      3.54 o
   3   2   7       50.89       45.99      1.29 o
   4   2   7      193.43      204.18      2.58 o
   5   2   7        0.05        2.21      0.96 o
   6   2   7       57.38       67.94      2.08 o
   7   2   7       98.61      100.58      2.97 o
   8   2   7       89.65       91.92      3.47 o
   9   2   7       48.58       56.83      3.96 o
  10   2   7       54.85       57.80      4.02 o
  11   2   7       15.42       17.85      3.29 o
 -11   3   7        1.01        8.32      5.94 o
 -10   3   7        7.70        8.92      5.35 o
  -9   3   7       77.71       81.20      5.84 o
  -8   3   7        0.23       10.54      6.24 o
  -7   3   7      334.32      323.11      8.39 o
  -6   3   7        0.16        4.93      1.86 o
  -5   3   7      102.21      105.56      4.34 o
  -4   3   7      263.42      253.99      3.21 o
  -3   3   7        5.71       21.17      2.48 o
  -2   3   7     1403.78     1441.03     22.76 o
  -1   3   7        5.59       22.60      2.57 o
   0   3   7      119.05      128.82      6.69 o
   1   3   7      308.14      312.10      5.41 o
   2   3   7       42.73       45.68      2.51 o
   3   3   7       72.82       73.46      4.73 o
   4   3   7      229.43      221.98      5.73 o
   5   3   7       65.19       58.40      3.22 o
   6   3   7      118.54      101.93      3.07 o
   7   3   7      110.04       91.41      4.25 o
   8   3   7        0.57        4.28      2.97 o
   9   3   7       17.67       21.48      5.94 o
  10   3   7       21.30       17.99      4.28 o
  11   3   7        3.50        2.97      5.35 o
 -10   4   7       26.27       21.99      4.76 o
  -9   4   7       12.41       12.48      3.57 o
  -8   4   7       58.84       56.55      3.47 o
  -7   4   7        5.56        8.04      5.35 o
  -6   4   7      123.40      119.78      7.15 o
  -5   4   7       86.64       83.33      4.63 o
  -4   4   7      295.64      274.82      5.74 o
  -3   4   7      157.98      140.18      7.03 o
  -2   4   7      151.66      133.32      3.58 o
  -1   4   7      408.48      380.67      7.14 o
   0   4   7      580.85      600.40     10.07 o
   1   4   7        0.01        0.43      1.53 o
   2   4   7      333.99      341.12      8.92 o
   3   4   7      424.39      434.38      8.96 o
   4   4   7      486.78      442.54      9.70 o
   5   4   7       86.33      108.62      5.07 o
   6   4   7      143.56      149.80     11.29 o
   7   4   7        1.48       -3.57      5.35 o
   8   4   7       12.90        1.78      6.54 o
   9   4   7        2.23        3.57      7.13 o
  10   4   7        2.18        1.78      7.73 o
  -9   5   7        0.87       -2.38      7.13 o
  -8   5   7       19.50        6.36      4.82 o
  -7   5   7        6.40        7.13      4.62 o
  -6   5   7       11.66        1.78      4.82 o
  -5   5   7      281.58      255.07     10.93 o
  -4   5   7      324.04      288.31     16.05 o
  -3   5   7      211.48      190.67      5.22 o
  -2   5   7      305.27      303.49      7.24 o
  -1   5   7       14.83       19.65      4.20 o
   0   5   7      290.48      261.10      6.95 o
   1   5   7      437.58      415.21      8.36 o
   2   5   7     2898.87     2665.40     45.60 o
   3   5   7      168.62      174.18      6.01 o
   4   5   7     1057.52      994.73     39.14 o
   5   5   7        2.70        8.92      6.54 o
   6   5   7       69.09       57.66      8.92 o
   7   5   7       15.01       28.53      8.32 o
   8   5   7        8.74        7.13      7.73 o
   9   5   7       35.62       51.12     10.70 o
  -8   6   7        4.95        2.15      5.42 o
  -7   6   7        3.03        5.65      5.04 o
  -6   6   7       16.16       18.13      5.46 o
  -5   6   7       16.04       21.04      5.24 o
  -4   6   7        0.37       -0.56      5.05 o
  -3   6   7        0.29        4.16      6.54 o
  -2   6   7       47.23       40.37      8.00 o
  -1   6   7       44.19       34.81      6.52 o
   0   6   7        2.50        0.71      2.85 o
   1   6   7        0.01        1.91      2.65 o
   2   6   7       45.39       46.43      4.68 o
   3   6   7       22.40       32.97      7.21 o
   4   6   7      112.62      120.08     11.29 o
   5   6   7       78.65      100.46     10.70 o
   6   6   7       88.05      104.03     11.89 o
   7   6   7       16.38       19.62      8.32 o
  -6   7   7        3.78        5.62      4.99 o
  -5   7   7       17.88       14.27      7.73 o
  -4   7   7       55.31       47.87      6.73 o
  -3   7   7       47.75       40.26      6.31 o
  -2   7   7       56.16       61.82     10.11 o
  -1   7   7        6.32        5.41      3.74 o
   0   7   7       32.11       42.69      4.68 o
   1   7   7        0.21        4.76      3.43 o
   2   7   7        1.60       -0.11      3.54 o
   3   7   7        8.33       13.72      3.99 o
   4   7   7        0.70        3.57      7.13 o
   5   7   7        6.83       -2.38      7.13 o
  -3   8   7        1.93        4.16      5.46 o
  -2   8   7        1.15        1.78      5.04 o
  -1   8   7        9.89       22.59      8.32 o
   0   8   7        7.17        2.58      4.12 o
   1   8   7       61.94       76.95      6.63 o
   2   8   7       36.79       46.60      5.71 o
   3   8   7       79.28       86.79     12.48 o
 -12   0   8        8.82       10.78      4.71 o
 -10   0   8       80.63       46.11      5.14 o
  -8   0   8     2727.98     2426.42     48.74 o
  -6   0   8     1674.38     1608.99     24.04 o
  -4   0   8      140.80      186.71      3.30 o
  -2   0   8     2710.23     2774.42     31.73 o
   0   0   8     7929.85     8190.64    103.46 o
   2   0   8     1877.26     1930.78     24.88 o
   4   0   8        2.96        8.03      1.20 o
   6   0   8      805.07      755.41     11.72 o
   8   0   8      472.63      466.64     10.81 o
  10   0   8       74.64       73.22      6.00 o
 -12   1   8        1.92        3.33      3.47 o
 -11   1   8       11.53        9.86      3.27 o
 -10   1   8        7.89       10.46      3.12 o
  -9   1   8       44.14      127.10      4.82 o
  -8   1   8       64.79       88.39      3.86 o
  -6   1   8       15.35       50.91      2.58 o
  -5   1   8      743.61      720.51      7.78 o
  -4   1   8     1413.37     1532.42     15.63 o
  -3   1   8     1190.93     1237.15     13.18 o
  -2   1   8       63.97       92.46      3.28 o
  -1   1   8     8719.85     8879.90     90.21 o
   0   1   8     7306.47     7231.92     82.71 o
   1   1   8    27604.33    26686.95    269.27 o
   2   1   8      415.00      446.77      9.37 o
   3   1   8     3209.84     3275.00     29.64 o
   4   1   8      150.37      170.71      3.04 o
   5   1   8     2535.16     2594.41     24.22 o
   6   1   8      265.62      245.11      3.88 o
   7   1   8      196.64      198.37      3.85 o
   8   1   8      106.82      108.35      3.62 o
   9   1   8       31.41       32.27      2.87 o
  10   1   8       44.10       49.95      3.74 o
  11   1   8       21.30       20.30      3.44 o
 -11   2   8        0.49       -1.95      2.60 o
 -10   2   8       15.37       34.53      3.39 o
  -9   2   8        8.82       10.87      2.60 o
  -8   2   8      366.49      350.61      7.32 o
  -7   2   8        2.61       13.77      2.31 o
  -6   2   8      270.99      278.45      4.10 o
  -5   2   8        0.66        4.67      1.19 o
  -4   2   8       32.37       93.99      5.89 o
  -3   2   8      136.17      140.61      2.15 o
  -2   2   8      201.94      241.60      3.04 o
  -1   2   8       80.46      109.61      2.78 o
   0   2   8     2101.87     2190.62     36.23 o
   1   2   8     1044.80     1043.22     16.55 o
   2   2   8      529.01      475.74      6.24 o
   3   2   8      645.00      657.91      6.11 o
   4   2   8        0.37        8.87      1.34 o
   5   2   8      184.07      164.10      2.95 o
   6   2   8       16.91       40.74      1.78 o
   7   2   8       33.52       39.50      2.21 o
   8   2   8       20.37       33.34      2.91 o
   9   2   8        1.35        0.27      2.18 o
  10   2   8       11.34       22.54      3.23 o
  11   2   8        2.91        4.13      3.12 o
 -11   3   8       39.14       32.69      7.13 o
 -10   3   8        0.61        1.78      4.76 o
  -9   3   8      169.68      164.16      7.70 o
  -8   3   8       75.56       66.50      4.28 o
  -7   3   8      256.07      278.80      8.13 o
  -6   3   8        7.20       10.65      1.97 o
  -5   3   8       39.14       42.96      2.96 o
  -4   3   8       24.86       36.88      1.66 o
  -3   3   8     1166.60     1052.36     11.97 o
  -2   3   8      289.89      275.74      6.69 o
  -1   3   8     1103.35     1057.60     13.97 o
   0   3   8     1084.61     1054.02     16.41 o
   1   3   8      149.51      172.67      3.60 o
   2   3   8      135.23      144.98      8.56 o
   3   3   8      287.88      254.42      5.49 o
   4   3   8      144.69      149.10      4.03 o
   5   3   8      273.37      271.40      6.00 o
   6   3   8       14.41       17.18      2.04 o
   7   3   8       96.32      106.27      4.45 o
   8   3   8       61.71       52.67      4.50 o
   9   3   8      111.31       88.19      5.39 o
  10   3   8        0.02       -2.34      3.28 o
 -10   4   8        0.01       -0.59      4.16 o
  -9   4   8        1.10       -1.19      2.97 o
  -8   4   8       27.44       34.43      3.30 o
  -7   4   8        1.53        2.88      7.43 o
  -6   4   8        1.54       21.77      4.40 o
  -5   4   8      171.80      195.82      6.51 o
  -4   4   8      199.02      191.09      5.66 o
  -3   4   8      267.10      266.75      9.14 o
  -2   4   8       49.90       50.76      2.47 o
  -1   4   8       34.66       43.44      2.46 o
   0   4   8       75.70       81.09      3.63 o
   1   4   8        2.63        2.08      1.78 o
   2   4   8        6.87       24.01      2.66 o
   3   4   8       94.18       91.22      7.08 o
   4   4   8        9.33       24.86      2.93 o
   5   4   8       39.78       75.95      4.44 o
   6   4   8        0.15        2.38      5.94 o
   7   4   8        3.31        8.92      6.54 o
   8   4   8        8.03       14.86      7.13 o
   9   4   8        0.13        1.19      6.54 o
  10   4   8       27.58       29.72      9.51 o
  -9   5   8       39.02       33.88      8.92 o
  -8   5   8        6.90        5.07      4.82 o
  -7   5   8      224.63      189.19      9.67 o
  -6   5   8        8.20       -0.76      4.40 o
  -5   5   8      254.92      218.46     10.09 o
  -4   5   8       58.83       90.36      9.51 o
  -3   5   8      129.04      123.37      4.33 o
  -2   5   8        1.04        4.63      2.40 o
  -1   5   8      289.32      284.61      7.19 o
   0   5   8        0.00        0.08      2.14 o
   1   5   8      150.13      164.42      8.58 o
   2   5   8     1097.46     1104.62     18.77 o
   3   5   8        0.08       25.72      3.41 o
   4   5   8      526.64      481.96     14.50 o
   5   5   8      208.33      193.20     13.08 o
   6   5   8       90.07       89.17     10.70 o
   7   5   8       94.49       97.49     10.70 o
   8   5   8        1.76        1.78      6.54 o
   9   5   8       54.40       59.44     10.70 o
  -8   6   8       12.61       14.29      5.84 o
  -7   6   8        3.93        6.41      4.82 o
  -6   6   8       24.20       31.58     13.38 o
  -5   6   8       53.19       51.37      6.51 o
  -4   6   8       48.02       46.37      8.92 o
  -3   6   8      106.61       95.11     10.70 o
  -2   6   8       22.97       20.18      4.20 o
  -1   6   8       13.75        5.94      3.43 o
   0   6   8        5.23        5.58      3.19 o
   1   6   8       25.09       24.05      3.34 o
   2   6   8        6.52        9.71      3.43 o
   3   6   8      145.10      136.08      6.52 o
   4   6   8       18.12       33.25      5.24 o
   5   6   8       90.90       79.06     10.11 o
   6   6   8       26.04       35.07      8.92 o
   7   6   8        6.40       18.43      8.32 o
  -6   7   8        3.27        4.46      5.04 o
  -5   7   8        6.36        9.51      5.04 o
  -4   7   8        0.76        0.59      4.62 o
  -3   7   8        5.73        8.92      7.13 o
  -2   7   8        1.47        0.00      6.54 o
  -1   7   8       13.81       20.28      4.17 o
   0   7   8        6.23        6.58      3.65 o
   1   7   8        9.20        8.07      3.65 o
   2   7   8        0.85        1.32      3.54 o
   3   7   8       23.98       31.35      5.84 o
   4   7   8       15.88       18.43      7.73 o
   5   7   8        0.19        6.54      7.13 o
  -2   8   8       19.99       31.29      6.51 o
  -1   8   8        1.03        9.51      8.32 o
   0   8   8       24.30       33.96      5.37 o
   1   8   8        1.44        8.96      4.34 o
   2   8   8       30.20       50.43     10.70 o
   3   8   8        3.02        3.57      7.73 o
 -11   0   9       99.68      109.83      7.28 o
  -9   0   9      212.14      212.79      8.62 o
  -7   0   9      477.70      491.01     11.63 o
  -5   0   9     1027.95     1077.39     13.60 o
  -3   0   9        4.90       10.71      1.10 o
  -1   0   9     1193.86     1093.61     14.23 o
   1   0   9     3924.40     3676.63     50.54 o
   3   0   9       19.37       21.54      1.39 o
   5   0   9       77.01      117.20      4.53 o
   7   0   9       49.92       46.90      3.22 o
   9   0   9        2.83       -2.68      3.78 o
  11   0   9        2.79       -0.88      3.98 o
 -12   1   9        1.71        2.84      3.47 o
 -11   1   9        8.82        3.93      3.73 o
 -10   1   9        1.60        8.24      3.05 o
  -9   1   9      393.05      375.04      8.19 o
  -8   1   9        0.07       17.14      3.43 o
  -7   1   9     1125.18     1102.19     13.68 o
  -6   1   9       27.82       53.57      2.30 o
  -5   1   9        1.46       26.63      2.09 o
  -4   1   9        0.01       11.40      1.46 o
  -3   1   9       79.48      126.29      5.14 o
  -2   1   9       54.74       67.95      3.27 o
  -1   1   9    16072.88    16518.58    167.73 o
   0   1   9    29394.83    29032.84    305.68 o
   1   1   9    43096.15    41547.48    513.49 o
   2   1   9     3989.03     3990.14     35.85 o
   3   1   9      540.80      537.66      5.67 o
   4   1   9      154.36      188.76      2.80 o
   5   1   9       70.29      128.30      2.58 o
   6   1   9      210.04      197.32      3.41 o
   7   1   9      216.16      211.52      4.01 o
   8   1   9        0.93        6.96      1.87 o
   9   1   9       28.38       40.50      3.00 o
  10   1   9       16.60       27.43      3.22 o
  11   1   9        6.85        8.54      3.07 o
 -11   2   9        1.93        2.88      2.66 o
 -10   2   9       98.25       86.50      4.33 o
  -9   2   9       14.10       12.95      2.60 o
  -8   2   9      130.57      137.75      7.51 o
  -7   2   9        1.33       11.85      1.80 o
  -6   2   9      338.46      373.15      5.08 o
  -5   2   9      100.09      105.67      2.93 o
  -4   2   9      120.31      120.89      2.90 o
  -3   2   9       50.40       50.76      1.26 o
  -2   2   9      165.31      151.33      2.53 o
  -1   2   9     1681.96     1784.96     19.71 o
   0   2   9        6.44       13.44      1.49 o
   1   2   9      646.18      680.72     10.20 o
   2   2   9      664.12      661.63      8.08 o
   3   2   9      389.26      388.06      3.84 o
   4   2   9      602.64      695.80      6.54 o
   5   2   9       94.82       89.71      2.10 o
   6   2   9      277.83      296.59      4.56 o
   7   2   9       57.13       62.00      2.55 o
   8   2   9      107.38      103.70      3.71 o
   9   2   9       10.12        7.55      2.39 o
  10   2   9       62.18       55.55      4.10 o
  11   2   9        2.06        1.21      2.80 o
 -11   3   9        2.75       11.29      5.94 o
 -10   3   9       26.24       32.10      6.54 o
  -9   3   9       18.02       36.84      4.57 o
  -8   3   9       36.94       45.62      3.93 o
  -7   3   9      218.43      208.29      6.55 o
  -6   3   9      150.57      149.38      4.00 o
  -5   3   9        6.73       14.20      1.99 o
  -4   3   9      336.34      342.56      4.67 o
  -3   3   9     1500.73     1563.92     18.76 o
  -2   3   9      690.67      667.89      9.46 o
  -1   3   9        7.17       24.44      2.49 o
   0   3   9       12.86       14.65      2.23 o
   1   3   9      613.17      531.31      8.84 o
   2   3   9       87.19       77.39      3.00 o
   3   3   9       64.69       61.86      4.22 o
   4   3   9       94.44       94.63      3.17 o
   5   3   9      165.21      168.28      4.51 o
   6   3   9       11.54       14.68      2.04 o
   7   3   9      101.20       96.14     11.89 o
   8   3   9       22.96       33.36      7.13 o
   9   3   9        7.84       21.13     11.29 o
  10   3   9        1.11        4.82      3.85 o
 -10   4   9       61.17       70.14      6.54 o
  -9   4   9        2.91        3.99      3.13 o
  -8   4   9       61.73       65.11      5.11 o
  -7   4   9       54.27       45.83      4.61 o
  -6   4   9        0.55       11.29      3.78 o
  -5   4   9      728.93      673.51     16.52 o
  -4   4   9       11.82       15.11      3.47 o
  -3   4   9      658.03      625.72     10.27 o
  -2   4   9      935.30      948.68     13.28 o
  -1   4   9       28.72       32.55      2.36 o
   0   4   9     1121.94     1121.30     17.98 o
   1   4   9      102.70      106.71      3.40 o
   2   4   9     1131.72     1057.26     17.32 o
   3   4   9      366.46      356.51      9.02 o
   4   4   9      371.00      362.01      8.47 o
   5   4   9       55.09       61.73      4.28 o
   6   4   9      132.53      106.41      9.51 o
   7   4   9       25.23       26.16      7.13 o
   8   4   9       90.34       85.60     10.11 o
   9   4   9        7.31       10.70      7.13 o
  10   4   9       42.34       49.93     10.11 o
  -9   5   9        0.46       13.08      7.73 o
  -8   5   9        4.34        7.42      4.82 o
  -7   5   9       31.37       47.59      6.31 o
  -6   5   9       32.19       26.20      5.46 o
  -5   5   9      148.72      136.66      8.19 o
  -4   5   9      145.11      160.34      8.97 o
  -3   5   9       58.70       60.46      3.48 o
  -2   5   9       74.45      112.31      8.54 o
  -1   5   9       44.56       55.79      3.67 o
   0   5   9       56.46       49.28      3.55 o
   1   5   9      149.43      169.36      8.26 o
   2   5   9      315.64      354.95      8.37 o
   3   5   9      338.76      325.42      9.89 o
   4   5   9       99.73      114.04     16.64 o
   5   5   9      260.05      249.07     14.86 o
   6   5   9        5.10       16.05      7.13 o
   7   5   9       55.78       47.56      9.51 o
   8   5   9       18.08       13.08      7.73 o
   9   5   9       53.45       63.61     11.29 o
  -8   6   9        6.74        5.81      5.42 o
  -7   6   9        2.37        8.92      5.04 o
  -6   6   9       32.73       28.12      7.43 o
  -5   6   9       13.00       14.27      5.04 o
  -4   6   9        8.16       13.08      6.54 o
  -3   6   9      147.38      136.72     11.89 o
  -2   6   9       11.71        8.80      4.09 o
  -1   6   9       99.53       76.70      5.15 o
   0   6   9      150.77      137.59      6.29 o
   1   6   9        5.73        0.04      2.93 o
   2   6   9      146.83      151.10      6.52 o
   3   6   9       96.45       86.55      8.32 o
   4   6   9       70.50       87.79      7.11 o
   5   6   9        3.43       23.78      7.73 o
   6   6   9        5.79        1.78      6.54 o
   7   6   9       15.51       20.81      8.32 o
  -6   7   9        3.28        6.92      5.24 o
  -5   7   9       18.48       16.64      5.46 o
  -4   7   9        8.04       12.65      5.24 o
  -3   7   9        7.87        4.16      7.13 o
  -2   7   9        8.34       15.46      7.73 o
  -1   7   9       21.24       25.35      4.43 o
   0   7   9        6.72       11.53      3.88 o
   1   7   9       10.55       14.61      3.88 o
   2   7   9        7.35        7.53      3.78 o
   3   7   9       22.49       23.84      5.94 o
   4   7   9        3.29        9.51      7.13 o
   5   7   9        0.61        7.73      7.73 o
  -2   8   9       13.76       23.18      8.92 o
  -1   8   9        1.21        7.13      8.32 o
   0   8   9       22.09       29.54      5.15 o
   1   8   9        2.82        2.08      5.04 o
   2   8   9       38.55       51.76      7.35 o
   3   8   9        1.09        7.13      7.73 o
 -12   0  10        1.63        5.40      4.71 o
 -10   0  10       12.99       13.91      4.14 o
  -8   0  10      329.67      374.76     11.26 o
  -6   0  10      116.76       93.95      7.46 o
  -4   0  10      784.19      784.92     11.44 o
   0   0  10    17915.51    18008.82    246.38 o
   2   0  10     2007.64     1992.81     25.83 o
   4   0  10      420.83      514.39      8.07 o
   6   0  10      335.31      310.31      6.15 o
   8   0  10      815.64      782.80     14.09 o
  10   0  10      137.38      125.89      7.11 o
 -11   1  10        5.35        5.39      3.23 o
 -10   1  10       71.00       60.54      4.28 o
  -9   1  10        8.37       41.28      5.66 o
  -8   1  10      128.33      121.12      4.38 o
  -7   1  10      252.80      296.56      5.38 o
  -6   1  10      435.91      438.09      5.95 o
  -5   1  10      369.58      390.29      5.20 o
  -4   1  10      178.06      161.88      2.99 o
  -3   1  10      926.76      939.64      9.19 o
  -2   1  10      442.16      429.32      5.18 o
  -1   1  10     2317.95     2858.60     58.87 o
   0   1  10     1524.68     1735.73     17.26 o
   1   1  10      287.51      415.03     14.59 o
   2   1  10      921.37      930.24      8.99 o
   3   1  10     3218.83     3278.77     29.75 o
   4   1  10        0.79        8.13      0.91 o
   5   1  10      817.88      802.61      8.87 o
   6   1  10        2.48        4.49      1.23 o
   7   1  10       95.05      113.90      3.00 o
   8   1  10        4.49        7.03      1.88 o
   9   1  10      128.53      140.04      4.53 o
  10   1  10       47.43       55.72      3.90 o
  11   1  10       38.98       40.17      3.91 o
 -11   2  10        0.31        2.83      2.66 o
 -10   2  10        0.50        8.92      3.78 o
  -9   2  10       45.12       39.94      3.39 o
  -8   2  10      313.66      289.84      6.41 o
  -7   2  10      173.38      136.36      3.42 o
  -6   2  10     1046.32      947.48     10.68 o
  -5   2  10       79.78       73.30      2.76 o
  -4   2  10      335.46      427.79      6.39 o
  -3   2  10       84.08       81.06      2.11 o
  -2   2  10      148.28      185.95      4.27 o
  -1   2  10      891.45      995.94     10.57 o
   0   2  10     3707.17     3852.01     46.87 o
   1   2  10      492.83      535.44      6.50 o
   2   2  10       49.22       46.04      1.32 o
   3   2  10       47.49       43.76      1.45 o
   4   2  10      681.17      730.59      6.84 o
   5   2  10      241.64      255.13      3.76 o
   6   2  10       46.42       48.60      1.90 o
   7   2  10       70.45       70.40      2.63 o
   8   2  10       95.62       83.38      3.55 o
   9   2  10        0.68        2.60      2.42 o
  10   2  10       15.01       20.05      3.07 o
  11   2  10        0.17        3.43      3.15 o
 -11   3  10       42.31       47.56      7.73 o
 -10   3  10        3.14        7.73      5.35 o
  -9   3  10       87.80       95.44      6.00 o
  -8   3  10        0.28        1.51      2.62 o
  -7   3  10        3.25        7.46      2.70 o
  -6   3  10       49.27       54.10      2.92 o
  -5   3  10      496.41      437.78      7.89 o
  -4   3  10      971.84      968.71     10.84 o
  -3   3  10     1095.74     1020.56     14.01 o
  -2   3  10     1553.84     1475.56     21.25 o
  -1   3  10      169.60      178.68      4.13 o
   0   3  10       47.71       53.54      2.85 o
   1   3  10      203.83      223.39      6.33 o
   2   3  10       90.75       79.58      3.04 o
   3   3  10      818.51      805.06     12.97 o
   4   3  10      258.28      272.99      5.87 o
   5   3  10      152.20      156.93      4.29 o
   6   3  10       72.19       76.14      2.92 o
   7   3  10      207.53      161.47      6.03 o
   8   3  10      130.38      101.30      5.49 o
   9   3  10      136.05      109.88      5.94 o
  10   3  10        1.48       -1.92      6.84 o
 -10   4  10        0.04        7.13      4.76 o
  -9   4  10       39.43       41.83      4.50 o
  -8   4  10       11.08       16.95      3.43 o
  -7   4  10       71.88       78.80      3.99 o
  -6   4  10       42.94       64.82      5.88 o
  -5   4  10      369.10      393.95     13.83 o
  -4   4  10      113.66      125.47      6.04 o
  -3   4  10      501.84      436.43      8.19 o
  -2   4  10        8.24       15.94      1.97 o
  -1   4  10      228.13      218.77      5.05 o
   0   4  10       72.70       90.06      3.48 o
   1   4  10      682.82      647.73     10.57 o
   2   4  10       24.70       43.32      3.40 o
   3   4  10      147.62      168.18      9.24 o
   4   4  10       79.74       85.65      4.18 o
   5   4  10        6.97       17.95      4.14 o
   6   4  10       17.12       14.86      5.94 o
   7   4  10       79.28       85.01     10.11 o
   8   4  10        0.05        8.92      7.13 o
   9   4  10       40.89       35.07      8.92 o
  10   4  10        3.39        8.32      7.73 o
  -9   5  10       59.46       65.30      7.77 o
  -8   5  10        2.54        4.76      4.62 o
  -7   5  10      104.11       89.25      7.53 o
  -6   5  10       61.20       65.65      6.93 o
  -5   5  10       52.37       48.74      8.92 o
  -4   5  10       49.04       64.94      6.85 o
  -3   5  10      507.81      462.63      9.56 o
  -2   5  10       15.00       26.91      3.27 o
  -1   5  10      923.82      847.94     13.67 o
   0   5  10      175.80      211.05      9.36 o
   1   5  10      302.56      286.24      8.77 o
   2   5  10      155.35      179.92     11.40 o
   3   5  10      534.36      522.32     16.64 o
   4   5  10       67.57       81.54      6.51 o
   5   5  10      145.04      132.92      7.77 o
   6   5  10       27.39       49.93      8.92 o
   7   5  10       50.90       55.28      9.51 o
   8   5  10       14.86       13.67      7.73 o
   9   5  10       33.45       46.37     10.11 o
  -8   6  10        5.90        7.13      5.46 o
  -7   6  10        3.72        3.62      4.82 o
  -6   6  10        6.18       11.25      5.24 o
  -5   6  10       10.99       12.86      5.35 o
  -4   6  10       21.61       26.16      7.73 o
  -3   6  10        2.37        4.76      6.54 o
  -2   6  10       21.95       27.49      3.82 o
  -1   6  10       14.56       21.99      3.88 o
   0   6  10       20.48       28.81      4.09 o
   1   6  10       16.70       25.82      3.78 o
   2   6  10       68.11       68.20      6.08 o
   3   6  10       17.27       29.73      6.24 o
   4   6  10       95.79       91.87      7.15 o
   5   6  10        4.58       23.18      7.73 o
   6   6  10        9.72        6.54      7.13 o
   7   6  10       21.55       32.10      9.51 o
  -6   7  10        5.84        1.91      4.99 o
  -5   7  10       25.26       27.02      6.08 o
  -4   7  10       19.31       16.64      5.46 o
  -3   7  10        0.30        8.32      7.13 o
  -2   7  10      149.44      145.64     13.08 o
  -1   7  10       50.55       70.66      5.60 o
   0   7  10       85.89       93.39      5.81 o
   1   7  10        2.72        7.10      3.65 o
   2   7  10        0.56        3.86      4.62 o
   3   7  10        2.98       11.11      4.82 o
   4   7  10        4.46       12.48      7.73 o
   5   7  10        1.24       12.48      8.32 o
  -2   8  10       44.64       57.66     11.29 o
  -1   8  10       16.61       17.83      8.92 o
   0   8  10       42.33       59.34      9.51 o
   1   8  10       36.14       46.40      7.43 o
   2   8  10       20.04       24.29      6.31 o
 -11   0  11      345.18      322.00     18.13 o
  -9   0  11      353.86      338.50     11.89 o
  -7   0  11      321.59      323.36      8.66 o
  -5   0  11        0.08        2.28      1.06 o
  -3   0  11      155.44      158.22      3.22 o
  -1   0  11     2887.66     2798.42     35.49 o
   1   0  11      467.48      368.81      5.97 o
   3   0  11     3148.24     3084.23     52.94 o
   5   0  11      779.11      857.41     12.77 o
   7   0  11       85.70       88.82      5.23 o
   9   0  11       34.74       31.41      4.82 o
  11   0  11       14.30       16.48      4.57 o
 -11   1  11        5.74        5.05      3.47 o
 -10   1  11       10.11       17.35      3.23 o
  -9   1  11       17.61       24.74      2.91 o
  -8   1  11        0.74       17.23      2.53 o
  -7   1  11      524.39      455.56      6.37 o
  -6   1  11        1.44       18.38      1.44 o
  -5   1  11       49.27       57.15      3.13 o
  -4   1  11      469.90      434.76      5.37 o
  -3   1  11      473.65      567.68      6.77 o
  -2   1  11       87.79      116.38      8.80 o
  -1   1  11    11590.80    11682.89    103.70 o
   0   1  11      158.95      114.76      1.80 o
   1   1  11     5817.90     5695.44     57.47 o
   2   1  11        8.81        6.33      1.04 o
   3   1  11     1416.67     1599.78     15.10 o
   4   1  11      100.78       90.70      2.16 o
   5   1  11       16.29       42.50      1.59 o
   6   1  11       37.46       38.76      1.84 o
   7   1  11      679.74      609.94      8.03 o
   8   1  11       14.92       26.50      2.18 o
   9   1  11      257.49      241.64      5.89 o
  10   1  11        7.80       19.60      3.14 o
  11   1  11       29.74       31.78      3.71 o
 -11   2  11       15.84       21.41      3.21 o
 -10   2  11        1.92        8.94      2.66 o
  -9   2  11       70.74       67.72      3.82 o
  -8   2  11       74.28       90.50      3.45 o
  -7   2  11       25.62       42.55      4.54 o
  -6   2  11      157.76      175.22      5.48 o
  -5   2  11       15.48        9.61      1.59 o
  -4   2  11      198.44      210.85      3.98 o
  -3   2  11       69.52       94.29      3.35 o
  -2   2  11      651.76      635.76      7.48 o
  -1   2  11      208.24      194.92      2.74 o
   0   2  11      235.19      231.14      4.33 o
   1   2  11      533.48      605.53      6.81 o
   2   2  11      181.54      195.34      3.02 o
   3   2  11      206.61      236.82      4.53 o
   4   2  11      807.60      884.10      8.05 o
   5   2  11       49.50       46.14      1.65 o
   6   2  11        8.88       19.70      2.27 o
   7   2  11        6.60       10.95      1.69 o
   8   2  11        4.26       16.14      2.41 o
   9   2  11        3.33        2.99      2.41 o
  10   2  11       12.67       19.33      2.90 o
  11   2  11        3.08        3.39      3.23 o
 -11   3  11        0.05        3.57      5.94 o
 -10   3  11       48.47       63.01      7.73 o
  -9   3  11       10.32        8.92      4.76 o
  -8   3  11        5.94        7.60      3.05 o
  -7   3  11       29.96       30.14      3.07 o
  -6   3  11       56.27       52.96      3.15 o
  -5   3  11        4.67        8.92      1.90 o
  -4   3  11        0.20       16.81      1.86 o
  -3   3  11        5.25       20.21      2.36 o
  -2   3  11      133.05      127.21      3.55 o
  -1   3  11     1045.24      983.62     14.85 o
   0   3  11        1.20       -0.34      1.62 o
   1   3  11      889.07      853.33     13.03 o
   2   3  11      304.60      295.53      7.21 o
   3   3  11       18.59       28.06      2.39 o
   4   3  11      375.60      373.64      7.14 o
   5   3  11      185.17      173.18      4.56 o
   6   3  11      296.68      289.90      6.14 o
   7   3  11       11.82       20.38      2.00 o
   8   3  11       18.12       28.39      2.29 o
   9   3  11        2.62       14.34      4.76 o
  10   3  11       10.86       11.38      5.35 o
 -10   4  11       52.40       60.04      6.54 o
  -9   4  11       11.16        9.56      3.15 o
  -8   4  11        8.88       13.58      4.32 o
  -7   4  11      150.10      149.92      6.05 o
  -6   4  11       28.55       46.00      5.24 o
  -5   4  11      395.55      454.44     12.86 o
  -4   4  11      460.96      481.65     12.73 o
  -3   4  11      152.31      185.06      5.96 o
  -2   4  11      475.42      454.19      8.74 o
  -1   4  11        0.58       18.85      4.86 o
   0   4  11      140.27      122.00      4.78 o
   1   4  11       30.96       78.31      8.23 o
   2   4  11       56.60       59.47      3.17 o
   3   4  11      122.96      134.04      6.65 o
   4   4  11      190.76      180.27      6.38 o
   5   4  11       12.36       11.68      5.05 o
   6   4  11      179.23      155.15     11.29 o
   7   4  11       68.23       77.87      9.51 o
   8   4  11      143.34      127.81     11.29 o
   9   4  11        1.09        7.73      7.13 o
  10   4  11       14.78       11.89      7.73 o
  -9   5  11        0.49        3.43     13.38 o
  -8   5  11        0.98        2.41      4.40 o
  -7   5  11       10.71       22.56      5.24 o
  -6   5  11       17.27       16.69      6.24 o
  -5   5  11       12.78       14.27      7.13 o
  -4   5  11      138.48      131.72      8.61 o
  -3   5  11       70.77       72.89      4.89 o
  -2   5  11      134.51      137.86      4.94 o
  -1   5  11      156.70      155.74      4.79 o
   0   5  11     1200.42     1176.23     19.53 o
   1   5  11      182.49      158.48      7.98 o
   2   5  11     1057.17      994.40     20.09 o
   3   5  11      640.05      630.12     17.22 o
   4   5  11      105.30      105.64      8.03 o
   5   5  11       81.04       78.53      6.42 o
   6   5  11       88.37       79.06      9.51 o
   7   5  11        0.25        1.19      6.54 o
   8   5  11       55.18       54.09     10.11 o
   9   5  11        7.40       16.64      8.92 o
  -8   6  11       11.39        8.03      5.46 o
  -7   6  11        8.49       11.25      5.24 o
  -6   6  11       29.09       39.76      6.26 o
  -5   6  11       26.24       30.99      7.73 o
  -4   6  11      102.57       95.71     10.70 o
  -3   6  11      136.90      118.29     11.29 o
  -2   6  11      293.90      270.18      8.41 o
  -1   6  11      268.33      249.48      8.10 o
   0   6  11      132.20      118.37      5.94 o
   1   6  11        0.18        4.46      3.78 o
   2   6  11       43.79       57.59      6.08 o
   3   6  11        0.86        3.00      3.98 o
   4   6  11        2.53        6.81      6.24 o
   5   6  11       72.01       70.74     10.11 o
   6   6  11       16.45       20.81      7.73 o
   7   6  11       81.30       81.44     11.89 o
  -6   7  11        3.16        1.71      4.99 o
  -5   7  11        6.28        8.27      5.24 o
  -4   7  11       19.01       23.78      8.32 o
  -3   7  11       12.00       34.48      8.92 o
  -2   7  11       60.76       77.28     11.29 o
  -1   7  11       52.19       72.01      7.11 o
   0   7  11       48.11       65.18      6.69 o
   1   7  11       41.20       51.44      6.31 o
   2   7  11       12.40       15.76      7.13 o
   3   7  11       28.72       26.20      5.66 o
   4   7  11        5.19        0.59      7.13 o
   5   7  11       43.89       33.88      9.51 o
  -2   8  11        6.23       18.43      8.92 o
  -1   8  11       55.49       63.01     11.29 o
   0   8  11        3.08        9.78      5.66 o
   1   8  11       30.13       55.87      7.35 o
   2   8  11       28.55       44.59      7.15 o
 -12   0  12        3.03        0.70      4.57 o
 -10   0  12       20.49       11.68      4.14 o
  -8   0  12       22.11       35.40      4.14 o
  -6   0  12        0.37        4.72      1.77 o
  -4   0  12     6511.35     7087.66     89.41 o
  -2   0  12     5859.26     5894.71     74.10 o
   0   0  12    10888.15    11096.90    152.05 o
   2   0  12      468.35      503.45      7.42 o
   4   0  12      390.65      394.55      7.30 o
   6   0  12     1137.41     1126.43     16.56 o
   8   0  12     1069.78      982.19     16.92 o
  10   0  12       43.99       41.90      5.24 o
 -11   1  12        6.30       12.27      3.47 o
 -10   1  12       64.02       69.91      4.52 o
  -9   1  12        3.74        5.41      2.46 o
  -8   1  12      164.97      167.08      5.04 o
  -7   1  12       63.20       87.63      4.83 o
  -6   1  12      150.08      145.25      3.04 o
  -5   1  12        0.68       32.63      3.08 o
  -4   1  12      231.19      194.11      3.16 o
  -3   1  12      836.08      858.61     10.14 o
  -2   1  12      306.34      271.00      3.62 o
  -1   1  12     1875.56     2033.98     18.52 o
   0   1  12      559.09      680.82      6.87 o
   1   1  12      893.78      894.86      9.78 o
   2   1  12       94.54      134.62      3.26 o
   3   1  12       23.44       24.14      1.80 o
   4   1  12      648.37      604.82      6.63 o
   5   1  12       18.20       26.07      1.44 o
   6   1  12      176.56      165.21      3.30 o
   7   1  12       11.11       53.16      2.45 o
   8   1  12      245.64      251.87      4.89 o
   9   1  12       47.29       90.11      3.85 o
  10   1  12       99.68       97.43      4.74 o
  11   1  12       17.46       28.42      3.61 o
 -11   2  12        9.34       14.62      2.91 o
 -10   2  12       15.40       24.48      3.09 o
  -9   2  12        1.55        9.79      2.60 o
  -8   2  12      192.37      202.72      4.93 o
  -7   2  12       29.19       37.37      2.34 o
  -6   2  12      157.05      143.82      2.81 o
  -5   2  12       44.84       53.35      2.26 o
  -4   2  12      332.32      385.25      6.02 o
  -3   2  12        3.75        4.30      1.21 o
  -2   2  12       29.91       47.57      1.80 o
  -1   2  12      197.50      225.01      3.17 o
   0   2  12      304.66      328.63      4.65 o
   1   2  12     1002.24      934.80     10.06 o
   2   2  12      747.74      804.23      9.42 o
   3   2  12     2190.05     2234.10     18.53 o
   4   2  12      222.54      260.52      3.12 o
   5   2  12      372.96      358.27      4.77 o
   6   2  12        5.21        9.17      2.15 o
   7   2  12       34.93       43.10      2.20 o
   8   2  12      150.72      130.32      4.38 o
   9   2  12        0.07       -1.63      2.11 o
  10   2  12       17.97       10.58      2.76 o
  11   2  12        6.97       11.25      3.32 o
 -11   3  12       20.85       17.06      4.82 o
 -10   3  12       41.35       49.93      7.13 o
  -9   3  12        1.79        2.38      4.76 o
  -8   3  12       93.22       89.29      5.49 o
  -7   3  12        9.61       10.96      2.46 o
  -6   3  12       99.87       93.31      3.60 o
  -5   3  12       89.49       81.75      3.32 o
  -4   3  12      252.25      235.84      4.71 o
  -3   3  12      758.97      775.15      8.44 o
  -2   3  12       65.87       53.86      2.75 o
  -1   3  12      640.34      662.35     10.61 o
   0   3  12        2.10        0.32      1.75 o
   1   3  12      520.29      571.39      9.41 o
   2   3  12      209.50      193.75      4.86 o
   3   3  12      117.88      122.27      7.52 o
   4   3  12      156.42      159.85      4.40 o
   5   3  12      400.95      352.15      8.11 o
   6   3  12        0.87       14.46      3.83 o
   7   3  12      186.26      146.72      4.20 o
   8   3  12       18.49       18.90      2.29 o
   9   3  12       23.76       20.45      2.38 o
  10   3  12        3.35        4.04      3.85 o
 -10   4  12        1.81        9.51      4.76 o
  -9   4  12       18.29        9.52      3.15 o
  -8   4  12       18.45       17.07      3.15 o
  -7   4  12      408.61      381.50      8.94 o
  -6   4  12      440.71      435.73     19.62 o
  -5   4  12     2128.08     1993.62     46.70 o
  -4   4  12       90.23      115.10      5.81 o
  -3   4  12     1277.08     1195.37     18.55 o
  -2   4  12       18.17       17.93      2.21 o
  -1   4  12     1361.73     1299.59     22.48 o
   0   4  12       26.89       23.60      2.85 o
   1   4  12      857.40      820.23     14.50 o
   2   4  12        3.41        5.53      1.85 o
   3   4  12      222.60      231.19      7.07 o
   4   4  12      156.21      140.00      7.11 o
   5   4  12      206.82      185.04      8.38 o
   6   4  12       25.12       44.29      4.99 o
   7   4  12      159.00      160.50     12.48 o
   8   4  12       30.61       28.53      7.73 o
   9   4  12       86.34       92.73     10.70 o
  10   4  12        1.04        3.57      7.13 o
  -9   5  12       46.01       65.36     17.24 o
  -8   5  12        2.94       13.05      4.99 o
  -7   5  12       25.40       33.76      5.66 o
  -6   5  12       17.08       26.11      5.24 o
  -5   5  12       86.22       92.73     10.11 o
  -4   5  12        1.63       23.92      5.24 o
  -3   5  12      326.45      316.07      8.98 o
  -2   5  12       29.33       42.07      4.99 o
  -1   5  12       49.62       50.47      4.14 o
   0   5  12      262.14      263.84      9.13 o
   1   5  12      184.53      160.84     10.17 o
   2   5  12       23.94       48.73      8.62 o
   3   5  12       53.40       69.41      5.88 o
   4   5  12       12.34       21.39      4.57 o
   5   5  12       12.82       32.10      4.99 o
   6   5  12       44.45       48.15      8.92 o
   7   5  12        5.71        6.54      7.13 o
   8   5  12        2.06        2.97      7.73 o
  -8   6  12        4.52        1.93      5.24 o
  -7   6  12        2.82        9.46      4.82 o
  -6   6  12        8.90        9.53      5.24 o
  -5   6  12       45.33       38.64      8.32 o
  -4   6  12        1.95       11.89      7.13 o
  -3   6  12       53.44       65.39      9.51 o
  -2   6  12       74.85       73.65      6.14 o
  -1   6  12        6.39       19.91     14.27 o
   0   6  12      156.62      156.46      9.21 o
   1   6  12       56.96       64.42      6.08 o
   2   6  12       61.68       67.30      6.31 o
   3   6  12       33.09       31.64      5.04 o
   4   6  12       19.40       23.17      5.04 o
   5   6  12       19.60       32.10      8.32 o
   6   6  12        5.60        5.94      7.13 o
   7   6  12       40.37       54.69     10.70 o
  -5   7  12        4.45        7.56      5.24 o
  -4   7  12       57.24       61.23     10.70 o
  -3   7  12       13.21       10.70      7.13 o
  -2   7  12      149.94      142.07     13.08 o
  -1   7  12       37.09       65.07      8.62 o
   0   7  12       43.59       57.35     10.70 o
   1   7  12        8.29       17.24      5.04 o
   2   7  12        3.81        6.54      4.62 o
   3   7  12        1.55        6.82      4.82 o
   4   7  12       16.24       24.97      8.32 o
   5   7  12        0.54       11.89      8.32 o
  -2   8  12       21.97       20.81      9.51 o
  -1   8  12       43.30       61.82     11.29 o
   0   8  12        1.85        0.31      5.24 o
   1   8  12       10.73       24.70      6.51 o
   2   8  12        9.53       24.54      6.08 o
 -11   0  13       23.71       43.72      7.43 o
  -9   0  13       72.09       74.96      5.57 o
  -7   0  13      560.47      563.49     12.72 o
  -5   0  13     1779.68     1867.19     25.21 o
  -3   0  13     8713.17     8866.34    110.95 o
  -1   0  13     8376.40     7788.75     97.56 o
   1   0  13     3994.99     3927.01     54.15 o
   3   0  13     1641.08     1618.67     21.56 o
   5   0  13      846.79      868.24     13.04 o
   7   0  13       85.66       99.21      5.75 o
   9   0  13      146.60      142.59      6.06 o
  11   0  13       51.28       51.31      6.08 o
 -11   1  13       62.04       60.37      4.71 o
 -10   1  13       39.17       53.82      4.28 o
  -9   1  13       15.49       27.65      3.40 o
  -8   1  13        1.44       12.35      2.32 o
  -7   1  13      218.27      223.39      4.15 o
  -6   1  13       50.97       48.72      1.98 o
  -5   1  13      146.19      169.73      3.48 o
  -4   1  13      316.08      248.98      3.65 o
  -3   1  13     1153.67     1264.05     10.79 o
  -2   1  13     2445.95     2462.09     21.18 o
  -1   1  13      182.21      199.61      6.59 o
   0   1  13     1242.80     1298.02     11.83 o
   1   1  13     2882.68     2816.59     30.64 o
   2   1  13     1291.79     1344.30     12.72 o
   3   1  13       11.76       17.65      1.12 o
   4   1  13      610.59      597.98      6.56 o
   5   1  13        0.00        5.40      1.15 o
   6   1  13       27.91       36.06      1.89 o
   7   1  13      558.11      547.66      7.48 o
   8   1  13      151.00      171.17      4.32 o
   9   1  13      361.53      340.02      7.15 o
  10   1  13       54.36       63.90      4.15 o
  11   1  13        0.92        1.64      3.01 o
 -11   2  13       37.42       34.50      4.35 o
 -10   2  13       36.28       33.59      3.21 o
  -9   2  13       40.53       45.97      3.88 o
  -8   2  13      620.63      572.95      9.18 o
  -7   2  13       79.92       84.43      3.00 o
  -6   2  13      524.80      485.51      7.52 o
  -5   2  13       24.12       42.04      2.58 o
  -4   2  13      104.19      141.88      3.24 o
  -3   2  13      283.35      283.50      4.11 o
  -2   2  13      506.71      484.55      6.04 o
  -1   2  13      499.08      639.65      7.28 o
   0   2  13       64.64      106.81      1.98 o
   1   2  13       20.25       11.70      0.95 o
   2   2  13      266.64      213.45      3.61 o
   3   2  13      389.27      338.23      3.59 o
   4   2  13        5.73       13.36      1.51 o
   5   2  13       76.87       76.57      2.00 o
   6   2  13        9.14       17.82      1.54 o
   7   2  13       28.63       37.62      2.22 o
   8   2  13       17.74       32.86      2.87 o
   9   2  13        0.02       -0.26      2.27 o
  10   2  13        0.02        4.67      2.86 o
  11   2  13       14.10       24.83      3.82 o
 -11   3  13        2.50        3.51      4.57 o
 -10   3  13       15.04       33.81      8.32 o
  -9   3  13        6.12        3.99      3.55 o
  -8   3  13       19.40       28.05      4.03 o
  -7   3  13        0.91        0.51      4.03 o
  -6   3  13      189.90      181.73      5.42 o
  -5   3  13        0.06        0.95      2.16 o
  -4   3  13      746.15      684.96      8.98 o
  -3   3  13       48.36       73.25      3.58 o
  -2   3  13       12.35       23.31      3.08 o
  -1   3  13       30.44       38.32      2.19 o
   0   3  13      372.55      368.28      8.33 o
   1   3  13        4.76       14.77      1.75 o
   2   3  13      499.10      494.43      9.45 o
   3   3  13      334.07      350.66     11.37 o
   4   3  13     1045.80     1007.74     15.57 o
   5   3  13      296.12      271.89      6.86 o
   6   3  13       71.66       80.78      2.71 o
   7   3  13        0.22       14.58      2.87 o
   8   3  13       13.17       19.17      3.54 o
   9   3  13        3.93        6.97      2.27 o
  10   3  13       27.49       26.37      4.50 o
 -10   4  13        5.91        5.35      4.76 o
  -9   4  13        3.46        3.61      3.09 o
  -8   4  13        0.08        1.42      2.66 o
  -7   4  13        3.18       44.14      3.59 o
  -6   4  13      127.00      149.21     11.29 o
  -5   4  13      154.33      190.86      9.64 o
  -4   4  13      174.45      166.71      7.05 o
  -3   4  13      187.62      205.92      5.46 o
  -2   4  13       10.14       14.62      2.08 o
  -1   4  13        0.17       26.90      2.96 o
   0   4  13       87.36       85.82      3.99 o
   1   4  13       39.08       71.48      3.23 o
   2   4  13       24.80       28.00      2.51 o
   3   4  13      306.84      304.27     10.21 o
   4   4  13       88.20       85.82      6.26 o
   5   4  13      155.84      159.16     16.05 o
   6   4  13        9.40        9.04      3.85 o
   7   4  13        0.12        8.32      5.94 o
   8   4  13        1.59        3.57      6.54 o
   9   4  13       17.17       25.56      8.32 o
  -9   5  13        0.62        4.52      5.94 o
  -8   5  13        3.74       11.55      4.82 o
  -7   5  13       12.29       19.59      5.24 o
  -6   5  13      266.86      235.40     10.51 o
  -5   5  13       12.83       17.83      7.13 o
  -4   5  13      730.60      706.74     21.70 o
  -3   5  13      109.86      111.08      7.35 o
  -2   5  13      614.41      607.18     16.08 o
  -1   5  13       34.29       46.20      4.31 o
   0   5  13      189.03      191.69      6.95 o
   1   5  13        3.34       12.84      3.54 o
   2   5  13      117.79      113.15      6.93 o
   3   5  13       25.84       31.06      5.04 o
   4   5  13      153.94      151.26      8.19 o
   5   5  13       15.76       12.46      4.40 o
   6   5  13       59.91       79.66     10.11 o
   7   5  13        5.12        4.76      6.54 o
   8   5  13       13.42       14.27      7.73 o
  -8   6  13       13.26       10.99      5.66 o
  -7   6  13        0.38       -3.57      4.20 o
  -6   6  13       19.73       21.99      5.46 o
  -5   6  13        0.76        7.13      6.54 o
  -4   6  13       69.05       55.88      9.51 o
  -3   6  13       79.11       59.44      9.51 o
  -2   6  13        0.00        1.47      5.35 o
  -1   6  13      115.08       99.85     11.59 o
   0   6  13       63.75       79.38      6.51 o
   1   6  13      100.87       85.92      6.73 o
   2   6  13       19.33       21.63      4.62 o
   3   6  13       91.54       81.41      6.93 o
   4   6  13       37.90       33.87      5.66 o
   5   6  13      206.81      189.63     13.67 o
   6   6  13       17.38       19.62      7.73 o
   7   6  13       86.07       80.25     11.89 o
  -5   7  13        0.38        6.06      5.24 o
  -4   7  13       37.82       30.32      8.92 o
  -3   7  13       75.78       55.88     10.11 o
  -2   7  13       84.03       99.87     11.29 o
  -1   7  13       95.86       79.81      6.85 o
   0   7  13       42.14       57.44      6.84 o
   1   7  13       18.12       15.46      5.04 o
   2   7  13        9.65       10.11      5.04 o
   3   7  13       12.82        7.13      5.04 o
   4   7  13        7.85       14.86      7.73 o
   5   7  13        3.20        8.32      7.73 o
  -2   8  13        0.44       -0.59      7.73 o
  -1   8  13       39.99       65.39     11.89 o
   0   8  13        3.20        7.32      5.42 o
   1   8  13       47.01       63.89      7.77 o
   2   8  13        3.19       11.00      6.24 o
 -10   0  14       37.25       34.23      4.99 o
  -8   0  14        6.50        7.24      3.28 o
  -6   0  14       21.37       35.61      2.17 o
  -4   0  14     2908.18     3156.66     46.65 o
  -2   0  14      208.09      192.91      3.58 o
   0   0  14     1021.91     1054.43     15.29 o
   2   0  14       25.56       19.84      1.10 o
   4   0  14      355.19      347.30      6.16 o
   6   0  14        3.95       18.08      2.30 o
   8   0  14       71.34       79.31      4.25 o
  10   0  14        0.00       -0.33      3.71 o
 -11   1  14        3.39       12.19      3.29 o
 -10   1  14       33.44       44.05      4.78 o
  -9   1  14       43.28       45.25      3.65 o
  -8   1  14       78.82       87.58      3.78 o
  -7   1  14      385.53      371.40      5.59 o
  -6   1  14      118.34      116.04      2.92 o
  -5   1  14       54.51       73.44      2.93 o
  -4   1  14      306.66      261.44      3.09 o
  -3   1  14       23.28       45.05      2.33 o
  -2   1  14      429.49      382.46      5.75 o
  -1   1  14      508.46      629.88      7.93 o
   0   1  14        5.27        6.11      0.49 o
   1   1  14     1060.31     1116.95     12.15 o
   2   1  14      668.73      624.79      6.62 o
   3   1  14      149.38      155.29      2.37 o
   4   1  14      668.48      578.10      6.43 o
   5   1  14      158.86      167.23      2.89 o
   6   1  14      569.08      523.68      6.66 o
   7   1  14       63.54       84.01      2.76 o
   8   1  14       34.80       44.68      2.76 o
   9   1  14       60.31       80.63      3.80 o
  10   1  14        2.42        9.78      2.95 o
  11   1  14        0.13       10.28      3.17 o
 -11   2  14       33.00       38.77      3.64 o
 -10   2  14        4.60       13.31      3.03 o
  -9   2  14       95.27       95.14      4.02 o
  -8   2  14       95.69      152.00      5.03 o
  -7   2  14      376.50      354.77      6.33 o
  -6   2  14      357.23      354.58      5.93 o
  -5   2  14      690.04      640.59     10.54 o
  -4   2  14      575.41      567.34      7.36 o
  -3   2  14     1416.71     1393.17     15.38 o
  -2   2  14      674.33      607.40      7.32 o
  -1   2  14       65.78      102.58      2.21 o
   0   2  14      887.45     1083.28     12.20 o
   1   2  14      567.54      571.78      7.52 o
   2   2  14     1839.35     1865.29     19.84 o
   3   2  14      177.78      216.09      3.27 o
   4   2  14      290.73      269.17      3.63 o
   5   2  14       50.79       55.72      1.77 o
   6   2  14       29.98       38.94      1.92 o
   7   2  14        4.27        5.66      1.65 o
   8   2  14       58.86       56.29      3.37 o
   9   2  14       10.69        9.95      2.61 o
  10   2  14       11.10       17.38      3.12 o
  11   2  14       21.45       20.81      6.54 o
 -11   3  14       13.17       15.53      4.99 o
 -10   3  14        7.49       11.00      4.20 o
  -9   3  14       11.25        6.14      3.71 o
  -8   3  14       74.26       76.24      4.29 o
  -7   3  14       70.68       79.05      7.04 o
  -6   3  14       50.78       58.75      3.69 o
  -5   3  14       32.55       33.95      5.17 o
  -4   3  14       28.97       52.02      1.88 o
  -3   3  14      298.46      276.31      3.96 o
  -2   3  14      252.46      245.28      5.14 o
  -1   3  14       67.08       78.35      2.34 o
   0   3  14      103.43       81.57      3.53 o
   1   3  14       52.99       61.52      3.17 o
   2   3  14       16.12       16.59      1.76 o
   3   3  14      174.05      156.31      6.02 o
   4   3  14      146.38      175.13      5.64 o
   5   3  14      301.01      289.32      6.12 o
   6   3  14      226.40      199.54      4.66 o
   7   3  14        0.75        7.58      2.63 o
   8   3  14       44.43       44.47      2.93 o
   9   3  14        9.04       13.90      2.65 o
  10   3  14       22.71       20.94      4.46 o
 -10   4  14        6.40        2.38      4.76 o
  -9   4  14       23.36       15.95      3.90 o
  -8   4  14        2.54        2.43      2.72 o
  -7   4  14      249.90      226.19      6.55 o
  -6   4  14        0.75       11.39      2.66 o
  -5   4  14      400.66      374.72     22.59 o
  -4   4  14       58.81       67.87      5.03 o
  -3   4  14      876.96      796.49     13.22 o
  -2   4  14       45.68       54.48      2.82 o
  -1   4  14      406.10      390.67      8.44 o
   0   4  14      239.78      213.41      6.38 o
   1   4  14      500.73      469.66      9.36 o
   2   4  14      113.31      101.83      3.83 o
   3   4  14     2022.40     1817.57     38.25 o
   4   4  14      507.17      481.66     14.27 o
   5   4  14     1072.57      959.61     23.11 o
   6   4  14       95.18       83.14      6.00 o
   7   4  14       47.49       62.42      8.92 o
   8   4  14        2.20        2.97      6.54 o
   9   4  14       32.37       35.67      8.92 o
  -9   5  14        0.02        0.89      4.99 o
  -8   5  14        2.56        6.54      4.62 o
  -7   5  14        8.71       20.81      5.46 o
  -6   5  14        1.77       19.02      7.13 o
  -5   5  14        9.73       18.43      7.13 o
  -4   5  14      173.97      169.41     11.29 o
  -3   5  14      147.70      159.29      8.61 o
  -2   5  14      480.45      444.45     13.12 o
  -1   5  14      230.27      231.63      7.59 o
   0   5  14      124.06      121.67      6.93 o
   1   5  14      156.58      170.20      8.19 o
   2   5  14        7.35       11.17      3.98 o
   3   5  14       80.74       84.03      6.51 o
   4   5  14       30.42       34.96      5.24 o
   5   5  14       45.38       51.06      5.66 o
   6   5  14        8.02       13.67      7.13 o
   7   5  14       14.98       22.59      8.32 o
   8   5  14        0.51       -1.78      6.54 o
  -8   6  14        8.40       16.35      5.88 o
  -7   6  14        6.99       10.40      5.04 o
  -6   6  14       22.66       41.95      7.13 o
  -5   6  14       58.74       65.39     10.11 o
  -4   6  14        0.89        7.13      6.54 o
  -3   6  14       49.56       45.77      8.92 o
  -2   6  14       84.45       83.19      6.54 o
  -1   6  14       24.16       33.85      4.99 o
   0   6  14        5.45       12.79      5.94 o
   1   6  14        0.25        6.54      5.35 o
   2   6  14       44.07       49.06      5.88 o
   3   6  14        2.58       10.28      4.40 o
   4   6  14        5.13       11.94      4.57 o
   5   6  14       46.00       55.28      9.51 o
   6   6  14        5.63       15.46      7.73 o
   7   6  14       16.34       32.10     10.11 o
  -5   7  14        1.22        0.57      4.82 o
  -4   7  14       38.73       41.02      9.51 o
  -3   7  14        2.51        4.16      7.13 o
  -2   7  14       36.42       51.12     10.11 o
  -1   7  14        3.33        9.21      9.81 o
   0   7  14       10.23       12.78      5.04 o
   1   7  14        0.00        0.59      4.20 o
   2   7  14       13.49        9.59      5.05 o
   3   7  14        0.03       -2.15      7.73 o
   4   7  14       27.19       38.04      9.51 o
   5   7  14        3.52       -1.19      7.13 o
  -1   8  14        1.70        4.76      8.32 o
   0   8  14       44.02       48.08      7.35 o
   1   8  14       19.54       32.74      6.51 o
   2   8  14        8.22       14.27      5.88 o
 -11   0  15        4.85        6.71      4.28 o
  -9   0  15       52.47       55.36     11.89 o
  -7   0  15      346.70      319.52      8.66 o
  -5   0  15     1280.54     1392.84     19.45 o
  -3   0  15     3771.57     3702.67     47.36 o
  -1   0  15     4382.58     4045.88     51.25 o
   1   0  15     2300.47     2176.60     30.60 o
   3   0  15     1546.57     1501.07     20.34 o
   5   0  15      213.42      220.62      5.45 o
   7   0  15      339.79      354.19      7.99 o
   9   0  15       73.10       67.30      4.68 o
  11   0  15       64.63       69.48      6.51 o
 -11   1  15       22.53       24.08      3.85 o
 -10   1  15        1.37        8.41      3.15 o
  -9   1  15       45.22       46.93      3.89 o
  -8   1  15        6.14       14.99      2.32 o
  -7   1  15      195.87      199.17      6.20 o
  -6   1  15      100.50       96.94      2.76 o
  -5   1  15      353.01      358.81      5.61 o
  -4   1  15      120.64      114.77      1.84 o
  -3   1  15      163.66      199.27      2.67 o
  -2   1  15       50.59       68.58      2.37 o
  -1   1  15     1579.01     1653.11     14.45 o
   0   1  15      347.01      407.10      4.20 o
   1   1  15      954.63     1144.87     14.05 o
   2   1  15       91.35      111.71      2.03 o
   3   1  15      328.64      310.05      3.83 o
   4   1  15        6.48       11.09      1.11 o
   5   1  15      856.26      869.41      9.25 o
   6   1  15       20.04       30.86      1.79 o
   7   1  15       39.54       51.70      2.43 o
   8   1  15       26.45       29.18      2.52 o
   9   1  15       18.38       32.01      3.12 o
  10   1  15        4.26        6.15      2.81 o
  11   1  15       39.29       47.16      4.15 o
 -11   2  15        0.42       -0.25      2.41 o
 -10   2  15       16.99       15.48      2.77 o
  -9   2  15        0.16       13.09      2.66 o
  -8   2  15      195.95      224.20      5.61 o
  -7   2  15       50.27       67.86      3.95 o
  -6   2  15       96.77      124.76      3.11 o
  -5   2  15       20.99       29.34      2.33 o
  -4   2  15        2.43       13.90      1.47 o
  -3   2  15      500.45      540.01      6.93 o
  -2   2  15      580.28      584.01      7.16 o
  -1   2  15      812.79      841.18     11.11 o
   0   2  15     7436.61     8286.11     88.39 o
   1   2  15      638.31      684.37      9.89 o
   2   2  15     4028.04     4265.57     47.57 o
   3   2  15      379.03      394.12      4.48 o
   4   2  15      111.78      119.93      2.21 o
   5   2  15       84.24       80.87      2.06 o
   6   2  15        1.31        6.74      1.42 o
   7   2  15       32.02       34.64      2.24 o
   8   2  15       40.43       49.09      3.32 o
   9   2  15        0.19        2.26      2.37 o
  10   2  15        0.96        7.75      2.87 o
 -11   3  15        0.77       -2.70      4.57 o
 -10   3  15        1.89        5.35      4.20 o
  -9   3  15        0.51        4.16      4.16 o
  -8   3  15       67.83       69.38      3.99 o
  -7   3  15       24.90       29.24      3.09 o
  -6   3  15      283.75      252.97      7.37 o
  -5   3  15        7.05        8.61      2.82 o
  -4   3  15      271.33      252.69      4.25 o
  -3   3  15      101.58      111.34      2.30 o
  -2   3  15      731.58      707.61      8.11 o
  -1   3  15      714.55      737.24     10.27 o
   0   3  15       81.63       84.28      3.86 o
   1   3  15      123.53      151.64      3.16 o
   2   3  15      419.39      378.64      6.09 o
   3   3  15        6.25        5.68      2.00 o
   4   3  15      165.18      175.40      5.16 o
   5   3  15        0.01       11.41      2.75 o
   6   3  15        9.33       24.54      4.51 o
   7   3  15        2.66       15.61      2.15 o
   8   3  15        1.50        3.65      3.34 o
   9   3  15        5.45        5.98      3.22 o
  10   3  15       21.33       21.96      4.59 o
 -10   4  15       14.07       14.86      5.35 o
  -9   4  15        0.04        0.26      3.99 o
  -8   4  15       42.24       51.64      5.20 o
  -7   4  15        5.19        8.48      2.77 o
  -6   4  15      106.37      115.55      8.62 o
  -5   4  15       48.63       49.86      9.81 o
  -4   4  15      255.49      225.88     10.65 o
  -3   4  15       35.38       56.36      3.32 o
  -2   4  15       13.30       15.13      2.24 o
  -1   4  15      148.48      178.86      5.30 o
   0   4  15       76.64       72.75      3.88 o
   1   4  15      238.22      244.65      6.00 o
   2   4  15      863.14      804.95     16.35 o
   3   4  15      323.11      376.06     12.19 o
   4   4  15      115.19      123.52      7.11 o
   5   4  15       37.14       62.54      5.66 o
   6   4  15      115.79      111.12      6.85 o
   7   4  15       18.55       23.18      7.13 o
   8   4  15       47.53       42.80      8.92 o
   9   4  15        8.12       13.08      7.73 o
  -9   5  15        3.15       15.68      6.08 o
  -8   5  15        8.54       17.71      5.24 o
  -7   5  15        0.10       16.64      5.04 o
  -6   5  15      118.93      115.32     11.29 o
  -5   5  15        7.40       20.21      7.13 o
  -4   5  15      198.99      214.12     30.91 o
  -3   5  15       55.12       52.39     11.59 o
  -2   5  15       28.00       48.14      8.03 o
  -1   5  15      258.02      251.58      9.39 o
   0   5  15        1.77        0.70      3.55 o
   1   5  15      890.81      828.88     21.00 o
   2   5  15       78.40       83.16      6.51 o
   3   5  15      227.98      212.41     12.48 o
   4   5  15      105.20      108.16      8.62 o
   5   5  15        0.51       -1.68      3.55 o
   6   5  15        0.78        2.97      6.54 o
   7   5  15        8.23        7.73      7.13 o
   8   5  15        0.80        4.16      7.13 o
  -8   6  15        5.05       13.65      5.84 o
  -7   6  15        2.47        6.84      5.04 o
  -6   6  15       14.05       25.60      5.88 o
  -5   6  15       11.64       13.08      7.13 o
  -4   6  15       59.19       60.04      9.51 o
  -3   6  15      132.72      124.24     11.89 o
  -2   6  15      171.24      142.07     12.48 o
  -1   6  15      147.55      133.30      7.53 o
   0   6  15       81.21       84.45      6.51 o
   1   6  15       70.25       63.10      6.31 o
   2   6  15       41.82       45.84      5.88 o
   3   6  15       91.21       81.07      6.93 o
   4   6  15        9.71       13.08      4.62 o
   5   6  15       77.14       86.79     11.29 o
   6   6  15        1.44        4.76      7.13 o
  -5   7  15        0.38        1.19      7.13 o
  -4   7  15       12.94        3.57      7.13 o
  -3   7  15       26.42       20.81      8.32 o
  -2   7  15       61.43       74.90     11.29 o
  -1   7  15       22.78       22.11      6.24 o
   0   7  15       11.33       15.34      5.94 o
   1   7  15        4.27        4.16      4.62 o
   2   7  15        6.83        6.43      7.73 o
   3   7  15        0.82       -0.31      4.40 o
   4   7  15       30.97       39.23      8.92 o
   5   7  15        0.54        4.16      7.13 o
  -1   8  15       11.13       13.67      8.92 o
   0   8  15        1.48        3.57      8.32 o
   1   8  15       22.87       32.98      6.51 o
   2   8  15        2.46        6.36      6.24 o
 -10   0  16       18.71       22.80      4.57 o
  -8   0  16      108.59      119.54     12.19 o
  -6   0  16      355.25      336.75      5.89 o
  -4   0  16       26.87       10.02      1.33 o
  -2   0  16      189.71      156.96      3.18 o
   0   0  16      119.58      102.45      2.96 o
   2   0  16      735.13      658.06     10.47 o
   4   0  16     6048.25     5958.75     75.96 o
   6   0  16     2058.31     1958.02     27.04 o
   8   0  16        0.04       -2.40      2.40 o
  10   0  16       25.28       25.90      4.82 o
 -11   1  16        0.14        3.36      3.27 o
 -10   1  16       15.69       17.60      3.47 o
  -9   1  16       61.07       48.06      3.93 o
  -8   1  16       93.85       79.88      3.61 o
  -7   1  16      334.91      318.66      5.62 o
  -6   1  16      123.09       96.06      2.77 o
  -5   1  16      530.37      574.63      7.72 o
  -4   1  16       86.72       92.68      2.06 o
  -3   1  16      738.99      833.69      8.36 o
  -2   1  16      106.89      128.20      2.79 o
  -1   1  16     3396.54     3374.90     28.76 o
   0   1  16     1224.03     1320.54     12.92 o
   1   1  16     4333.39     4428.41     45.20 o
   2   1  16      508.46      509.06      5.96 o
   3   1  16     1186.26     1166.16     11.44 o
   4   1  16      275.50      264.76      3.65 o
   5   1  16       22.12       37.32      1.67 o
   6   1  16       71.29       69.17      2.26 o
   7   1  16      144.51      149.02      3.73 o
   8   1  16        2.47        2.88      2.01 o
   9   1  16      112.65      113.82      4.39 o
  10   1  16        0.54       -2.11      2.65 o
  11   1  16        7.20       22.58      3.55 o
 -11   2  16        3.84        4.48      4.98 o
 -10   2  16       10.28       12.12      3.17 o
  -9   2  16       52.04       51.59      3.31 o
  -8   2  16      605.49      546.57     11.11 o
  -7   2  16      226.73      220.41      4.67 o
  -6   2  16      623.00      599.08     10.10 o
  -5   2  16      341.25      323.73      6.52 o
  -4   2  16      189.81      211.52      3.98 o
  -3   2  16        9.79       21.19      1.95 o
  -2   2  16      879.74      877.95     10.18 o
  -1   2  16      307.60      383.22      6.85 o
   0   2  16     1322.80     1532.67     18.56 o
   1   2  16      955.17     1073.52     14.58 o
   2   2  16       31.45       60.71      4.10 o
   3   2  16       81.35       78.33      1.57 o
   4   2  16      656.81      620.66      6.83 o
   5   2  16       31.86       28.96      1.60 o
   6   2  16       51.30       52.77      2.23 o
   7   2  16        3.88        2.56      1.70 o
   8   2  16       35.31       48.91      3.28 o
   9   2  16        4.91       10.95      2.67 o
  10   2  16       52.81       61.22      4.13 o
 -11   3  16        2.79        2.29      4.40 o
 -10   3  16        9.57        7.79      3.98 o
  -9   3  16       55.14       59.10      5.42 o
  -8   3  16       19.01       18.43      3.04 o
  -7   3  16       82.23       88.84      5.48 o
  -6   3  16       50.63       60.38      3.71 o
  -5   3  16      143.47      139.06      5.12 o
  -4   3  16        8.72       37.04      6.21 o
  -3   3  16       84.73       80.33      2.00 o
  -2   3  16       15.06       23.67      1.17 o
  -1   3  16       65.79       80.86      1.98 o
   0   3  16      413.62      402.86      6.92 o
   1   3  16      382.61      385.25      6.07 o
   2   3  16        3.95       10.20      1.29 o
   3   3  16        1.61        1.70      1.73 o
   4   3  16       26.72       27.93      2.38 o
   5   3  16        8.14       14.07      2.29 o
   6   3  16      159.81      158.87      4.06 o
   7   3  16       48.30       68.00      5.13 o
   8   3  16       21.53       24.63      2.72 o
   9   3  16        8.40        8.60      2.50 o
  10   3  16        2.14       -0.34      3.59 o
 -10   4  16        3.83       13.67      5.35 o
  -9   4  16        6.48        7.43      3.44 o
  -8   4  16        6.52       22.32      3.39 o
  -7   4  16        1.78        5.17      2.70 o
  -6   4  16        5.62       34.35      4.76 o
  -5   4  16       59.55       62.94      6.69 o
  -4   4  16      127.44      131.38      7.99 o
  -3   4  16       43.24       52.05      2.99 o
  -2   4  16      417.20      411.74      7.99 o
  -1   4  16        7.93       23.07      2.57 o
   0   4  16       98.16      107.16      4.12 o
   1   4  16      606.87      527.59     13.04 o
   2   4  16     1096.30     1049.62     24.38 o
   3   4  16     2199.56     2071.32     65.98 o
   4   4  16      118.07      119.89     16.05 o
   5   4  16       98.31       90.44      8.32 o
   6   4  16       30.30       28.57      4.82 o
   7   4  16        0.29       -1.19      5.94 o
   8   4  16        7.97       10.70      7.13 o
   9   4  16        8.35       -1.19      7.13 o
  -9   5  16      101.97      105.34      8.83 o
  -8   5  16       26.29       35.31      6.08 o
  -7   5  16      223.17      233.64     10.93 o
  -6   5  16        8.66        2.97      5.94 o
  -5   5  16      354.75      331.70     17.83 o
  -4   5  16      125.35      127.28      8.41 o
  -3   5  16      297.13      280.51     11.55 o
  -2   5  16       21.92       22.59      4.28 o
  -1   5  16      137.09      162.88      7.70 o
   0   5  16       26.59       22.27      4.40 o
   1   5  16      102.34      123.68      7.35 o
   2   5  16       60.75       50.32      5.46 o
   3   5  16      224.67      200.15      9.03 o
   4   5  16        0.04        4.72      3.98 o
   5   5  16       56.17       56.25      6.08 o
   6   5  16        5.63        4.76      6.54 o
   7   5  16       22.47       30.91      8.92 o
   8   5  16        0.36       -5.94      7.13 o
  -8   6  16        2.43        9.51      5.88 o
  -7   6  16        0.01        9.25      5.24 o
  -6   6  16       58.91       70.14     10.70 o
  -5   6  16        1.04        7.13      6.54 o
  -4   6  16       64.12       73.71     10.70 o
  -3   6  16       14.60       28.53      7.73 o
  -2   6  16      105.01       90.36     10.11 o
  -1   6  16        1.58        4.79      3.98 o
   0   6  16      158.66      155.87      8.38 o
   1   6  16       32.59       36.07      5.24 o
   2   6  16       57.52       57.53      6.08 o
   3   6  16       20.96       23.58      5.04 o
   4   6  16        0.02        0.30      5.05 o
   5   6  16        9.48        8.92      7.13 o
   6   6  16        0.01       -4.16      6.54 o
  -5   7  16       14.39       15.46      8.92 o
  -4   7  16        6.92        5.94      7.13 o
  -3   7  16        1.04       -4.16      7.13 o
  -2   7  16        0.31        7.13      7.13 o
  -1   7  16        1.32        1.19      7.13 o
   0   7  16        1.29        3.51      5.05 o
   1   7  16        3.85        4.46      4.62 o
   2   7  16       17.30       26.46      5.88 o
   3   7  16       11.95       17.79      5.42 o
   4   7  16       33.26       42.21      9.51 o
  -1   8  16        3.04       13.08      8.92 o
   0   8  16        0.83        1.78      8.32 o
   1   8  16        0.01       -0.33      8.32 o
   2   8  16        1.76        3.31      5.24 o
 -11   0  17        2.16       -2.17      5.05 o
  -9   0  17        0.00       -1.15      3.28 o
  -7   0  17       11.91       14.94      6.54 o
  -5   0  17       24.49       38.18      3.52 o
  -3   0  17      270.61      292.00      5.23 o
  -1   0  17      654.23      639.82      9.16 o
   1   0  17     3682.36     3621.13     46.28 o
   3   0  17      520.47      541.78      8.50 o
   5   0  17     1106.21     1165.72     16.86 o
   7   0  17      320.65      306.83      7.39 o
   9   0  17       15.38       21.37      3.54 o
  11   0  17       20.28       19.12      5.04 o
 -11   1  17        6.06        7.62      3.58 o
 -10   1  17       34.53       37.27      3.93 o
  -9   1  17       58.56       67.65      4.24 o
  -8   1  17        2.51        4.30      2.23 o
  -7   1  17      466.66      478.97      7.28 o
  -6   1  17        4.74        7.52      1.49 o
  -5   1  17      112.60      127.92      3.00 o
  -4   1  17       14.51       29.61      1.43 o
  -3   1  17       56.21       55.12      1.47 o
  -2   1  17       15.04       16.12      1.31 o
  -1   1  17     2610.30     2588.98     22.32 o
   0   1  17       53.06       94.62      1.77 o
   1   1  17      489.75      547.91      7.63 o
   2   1  17      398.62      439.71      5.68 o
   3   1  17     1393.28     1343.93     13.04 o
   4   1  17        5.10       12.98      1.40 o
   5   1  17      495.93      488.71      5.95 o
   6   1  17        0.85        9.08      1.83 o
   7   1  17       48.93       59.19      2.72 o
   8   1  17        3.60       -0.08      2.57 o
   9   1  17       31.22       42.03      3.29 o
  10   1  17        3.69        3.79      2.98 o
 -11   2  17       24.63       29.32      5.46 o
 -10   2  17       23.65       22.53      2.87 o
  -9   2  17       20.27       20.27      2.72 o
  -8   2  17      126.86      162.30      5.19 o
  -7   2  17      304.50      276.57      5.91 o
  -6   2  17      363.97      366.72      6.38 o
  -5   2  17       58.12       63.07      2.97 o
  -4   2  17      765.11      788.45     10.24 o
  -3   2  17        5.29       11.04      1.58 o
  -2   2  17     2900.17     3065.75     32.11 o
  -1   2  17     1663.09     1580.33     18.03 o
   0   2  17     6997.43     7088.41     76.00 o
   1   2  17     1014.65      915.55     12.79 o
   2   2  17     2690.92     2506.33     24.44 o
   3   2  17      366.26      393.78      5.11 o
   4   2  17       26.70       31.34      1.34 o
   5   2  17        1.48        0.96      1.09 o
   6   2  17       37.17       41.03      2.17 o
   7   2  17       10.90       10.58      1.91 o
   8   2  17       58.96       76.07      3.78 o
   9   2  17       12.02       15.27      2.98 o
  10   2  17        4.17        9.60      2.98 o
 -11   3  17        0.16        4.50      4.82 o
 -10   3  17        0.23       -1.22      3.98 o
  -9   3  17       10.70       16.02      4.14 o
  -8   3  17        3.63        2.65      2.44 o
  -7   3  17       74.16       73.93      4.68 o
  -6   3  17       50.56       50.94      3.78 o
  -5   3  17       90.11       90.75      5.39 o
  -4   3  17     1005.62      964.53     13.54 o
  -3   3  17      173.70      164.37      3.29 o
  -2   3  17        6.67       14.44      1.59 o
  -1   3  17       14.96       25.37      2.34 o
   0   3  17       12.74       17.44      1.18 o
   1   3  17       50.05       51.81      1.79 o
   2   3  17      102.19       88.26      4.12 o
   3   3  17      123.93      115.25      3.84 o
   4   3  17       60.37       74.53      4.40 o
   5   3  17      149.60      158.06      4.52 o
   6   3  17       52.89       63.23      3.24 o
   7   3  17       71.24       81.59      3.18 o
   8   3  17        5.23        2.84      2.41 o
   9   3  17       28.47       41.29      3.58 o
  10   3  17        8.06        8.37      2.68 o
 -10   4  17       64.27       66.58      7.13 o
  -9   4  17        1.42       -4.16      4.16 o
  -8   4  17      140.78      138.29      5.76 o
  -7   4  17       40.96       41.88      4.40 o
  -6   4  17      342.06      315.42     11.29 o
  -5   4  17       27.12       34.36      5.57 o
  -4   4  17      171.10      172.58     15.16 o
  -3   4  17        3.79       16.72      2.47 o
  -2   4  17      294.01      302.07      6.64 o
  -1   4  17      116.81      134.04      4.80 o
   0   4  17     1250.64     1199.48     20.28 o
   1   4  17      287.42      264.92      7.40 o
   2   4  17      125.18      162.17      7.77 o
   3   4  17      244.02      270.70     10.29 o
   4   4  17       20.42       17.56      4.46 o
   5   4  17       62.90       61.42      5.84 o
   6   4  17       38.39       57.69     10.40 o
   7   4  17        0.15        2.38      5.94 o
   8   4  17        7.37        2.97      6.54 o
   9   4  17        0.49        6.54      7.13 o
  -9   5  17       16.93       46.69     10.40 o
  -8   5  17        2.75        7.34      9.81 o
  -7   5  17       41.02       76.92      7.35 o
  -6   5  17       23.09       23.78      7.13 o
  -5   5  17      166.98      169.42     13.08 o
  -4   5  17        6.10        5.01      7.13 o
  -3   5  17      293.59      273.44     11.33 o
  -2   5  17       55.01       52.01      5.14 o
  -1   5  17      165.64      173.58      8.12 o
   0   5  17      273.06      259.67      9.87 o
   1   5  17        7.26       13.38      4.20 o
   2   5  17       39.17       49.09      5.46 o
   3   5  17       29.75       38.58      5.24 o
   4   5  17       11.79       14.53      4.40 o
   5   5  17        4.32        4.22      3.98 o
   6   5  17        6.19        8.92      6.54 o
   7   5  17        0.78       -1.78      6.54 o
   8   5  17        2.20       -3.57      7.13 o
  -8   6  17       55.17       42.24      8.32 o
  -7   6  17        1.83        5.80      5.24 o
  -6   6  17       97.95       90.95     11.89 o
  -5   6  17       79.71       90.36     11.29 o
  -4   6  17      113.26       98.08     10.70 o
  -3   6  17       55.78       53.50      9.51 o
  -2   6  17       14.53       10.70      7.13 o
  -1   6  17        3.74        4.29      3.71 o
   0   6  17        0.75       13.89      4.57 o
   1   6  17        0.51        2.97      3.78 o
   2   6  17        9.49       15.39     11.59 o
   3   6  17        0.36       -1.28      3.98 o
   4   6  17        0.06        1.84      5.05 o
   5   6  17        9.44       14.27      7.73 o
   6   6  17        5.37       10.11      7.73 o
  -5   7  17        0.68        0.00      7.13 o
  -4   7  17       11.61       19.02      8.32 o
  -3   7  17        0.11        5.35      7.73 o
  -2   7  17       22.63       23.78      8.32 o
  -1   7  17        4.71       -3.57      7.13 o
   0   7  17        0.55       -0.89      4.62 o
   1   7  17        6.74        7.13      4.62 o
   2   7  17        1.96        6.84      5.05 o
   3   7  17        0.36        3.99      5.65 o
   4   7  17        3.15        8.32      7.13 o
   0   8  17        6.10       13.08      8.92 o
   1   8  17        1.51        0.50      5.42 o
 -10   0  18        1.28        3.82      3.85 o
  -8   0  18      423.32      425.87     12.35 o
  -6   0  18      464.93      430.28      8.26 o
  -4   0  18       19.42       23.58      2.16 o
  -2   0  18     1412.53     1321.76     17.92 o
   0   0  18     2749.32     2541.01     35.67 o
   2   0  18     2933.83     2871.78     40.39 o
   4   0  18     1897.88     1860.53     25.25 o
   6   0  18      115.30      116.46      4.34 o
   8   0  18       57.03       56.61      4.34 o
  10   0  18       75.27       74.87      6.08 o
 -11   1  18       16.80       11.43      3.47 o
 -10   1  18        5.78       14.92      3.27 o
  -9   1  18      168.19      145.39      5.58 o
  -8   1  18       61.66       53.55      3.36 o
  -7   1  18      234.63      248.32      5.32 o
  -6   1  18       31.39       21.75      1.96 o
  -5   1  18      344.89      353.24      4.89 o
  -4   1  18       61.20       77.57      1.82 o
  -3   1  18      493.59      461.08      5.24 o
  -2   1  18      373.68      414.08      4.36 o
  -1   1  18      919.44      974.83     11.49 o
   0   1  18      819.31      893.93      9.10 o
   1   1  18     1172.76     1070.44     11.88 o
   2   1  18      447.98      418.46      5.77 o
   3   1  18       46.76       66.41      3.30 o
   4   1  18      198.83      193.19      3.03 o
   5   1  18       15.83       20.21      1.43 o
   6   1  18        0.00       -1.32      1.32 o
   7   1  18       59.35       74.05      2.89 o
   8   1  18        0.01       -0.57      1.98 o
   9   1  18       64.61       80.10      3.90 o
  10   1  18        1.40        2.67      2.89 o
 -11   2  18        4.07       16.64      5.04 o
 -10   2  18        5.05        5.93      2.53 o
  -9   2  18        0.68        3.74      2.28 o
  -8   2  18      266.43      287.13      7.06 o
  -7   2  18        0.06       15.11      2.40 o
  -6   2  18      163.84      183.70      5.16 o
  -5   2  18       93.97       97.62      3.37 o
  -4   2  18       11.65       25.28      1.58 o
  -3   2  18       26.41       37.44      1.55 o
  -2   2  18      222.04      277.55      6.71 o
  -1   2  18      112.09      102.48      2.71 o
   0   2  18     2364.88     2335.32     31.67 o
   1   2  18     2732.16     2578.89     29.47 o
   2   2  18     2185.53     2127.62     20.93 o
   3   2  18      672.79      675.50      7.65 o
   4   2  18      307.60      291.59      3.89 o
   5   2  18       18.91       21.36      1.61 o
   6   2  18      182.80      172.23      3.71 o
   7   2  18       13.21       20.55      2.09 o
   8   2  18      109.90      117.60      4.02 o
   9   2  18       11.63       10.50      2.87 o
  10   2  18        8.56       14.04      3.10 o
 -10   3  18        7.64        5.94      4.20 o
  -9   3  18       65.42       65.39      5.66 o
  -8   3  18        5.81        2.75      2.68 o
  -7   3  18      184.37      183.48      6.36 o
  -6   3  18      245.60      241.15      7.92 o
  -5   3  18       50.95       65.34      4.75 o
  -4   3  18     2308.95     2125.28     27.03 o
  -3   3  18      235.67      200.04      3.70 o
  -2   3  18      251.91      231.30      3.56 o
  -1   3  18       85.86       90.99      1.97 o
   0   3  18      379.74      373.56      5.07 o
   1   3  18      232.91      223.02      3.37 o
   2   3  18       61.82       66.33      2.28 o
   3   3  18       21.10       22.87      1.81 o
   4   3  18        2.79       30.32      5.05 o
   5   3  18       10.77       11.99      2.46 o
   6   3  18        4.94       22.46      3.09 o
   7   3  18       33.68       41.29      2.91 o
   8   3  18        0.00       -0.31      1.96 o
   9   3  18       29.53       30.73      2.93 o
  10   3  18        9.06        8.49      4.58 o
 -10   4  18       10.47       19.62      5.94 o
  -9   4  18       47.62       39.23      6.54 o
  -8   4  18        0.08       11.12      3.32 o
  -7   4  18       69.38       83.56      5.04 o
  -6   4  18       23.50       38.80      4.05 o
  -5   4  18        0.39       27.60      4.68 o
  -4   4  18      592.16      559.00     17.35 o
  -3   4  18       26.93       55.67      3.51 o
  -2   4  18       78.28      122.17      6.09 o
  -1   4  18      251.25      232.24      6.22 o
   0   4  18        1.43       25.49      3.40 o
   1   4  18       28.85       40.55      5.35 o
   2   4  18      173.85      171.23     13.38 o
   3   4  18      151.70      175.41      8.19 o
   4   4  18      184.78      154.00      7.77 o
   5   4  18        2.42       12.55      3.71 o
   6   4  18       43.37       48.17      5.66 o
   7   4  18        3.30        1.19      6.54 o
   8   4  18        0.27        0.00      6.54 o
   9   4  18        3.10        5.35      7.73 o
  -9   5  18      105.92      118.89     11.29 o
  -8   5  18        7.07       17.22      5.66 o
  -7   5  18      118.61      113.62      7.99 o
  -6   5  18       23.05       26.75      7.73 o
  -5   5  18      114.39       98.68     10.70 o
  -4   5  18       45.13       38.15     10.11 o
  -3   5  18       85.64       81.14      6.73 o
  -2   5  18       84.49       83.08      6.84 o
  -1   5  18      143.79      149.26      7.28 o
   0   5  18      198.91      193.32      8.80 o
   1   5  18      266.46      250.13     16.35 o
   2   5  18        5.81        8.10      3.98 o
   3   5  18       51.29       58.64      5.88 o
   4   5  18       45.39       42.39     10.11 o
   5   5  18       28.86       34.81      8.32 o
   6   5  18        0.00        2.38      6.54 o
   7   5  18       10.97       16.64      7.73 o
   8   5  18        0.55        8.92      7.73 o
  -7   6  18       31.04       44.58      7.15 o
  -6   6  18       63.99       44.58      9.51 o
  -5   6  18       34.72       57.66     10.11 o
  -4   6  18      109.81       99.27     11.89 o
  -3   6  18        1.78        0.00      5.94 o
  -2   6  18       63.05       60.63     10.11 o
  -1   6  18       33.38       25.56      4.99 o
   0   6  18       58.00       67.99      6.51 o
   1   6  18       24.12       32.47      5.24 o
   2   6  18      120.59      104.07      7.35 o
   3   6  18        0.46       -0.22      3.98 o
   4   6  18       63.79       74.01      7.15 o
   5   6  18       24.22       41.61      8.92 o
   6   6  18        1.00        4.16      7.73 o
  -5   7  18       27.83       43.99     10.11 o
  -4   7  18        4.86       17.24      8.32 o
  -3   7  18        0.00       -5.94      6.54 o
  -2   7  18       16.85       14.86      7.73 o
  -1   7  18        0.78       -4.76      6.54 o
   0   7  18        1.67       -0.76      4.57 o
   1   7  18       34.69       42.44      9.81 o
   2   7  18        0.49        2.46      4.40 o
   3   7  18       31.76       39.66      6.51 o
   4   7  18        0.13        4.76      7.13 o
   1   8  18        0.20        4.65      5.84 o
 -11   0  19       26.80       28.24      5.94 o
  -9   0  19       32.56       39.10      4.84 o
  -7   0  19        8.54       11.84      3.57 o
  -5   0  19      309.11      279.60      6.03 o
  -3   0  19      681.88      642.06      9.73 o
  -1   0  19       54.17       57.99      1.84 o
   1   0  19      117.32      108.37      2.60 o
   3   0  19      122.38      107.42      3.60 o
   5   0  19       17.92       40.70      4.43 o
   7   0  19        5.52       11.63      2.96 o
   9   0  19       10.54       13.27      3.40 o
 -11   1  19       28.50       28.23      4.00 o
 -10   1  19        8.15       22.99      4.25 o
  -9   1  19        0.26       17.85      3.29 o
  -8   1  19       10.63       13.27      2.77 o
  -7   1  19      145.84      163.76      6.01 o
  -6   1  19       55.97       75.85      3.00 o
  -5   1  19       61.25       60.90      2.08 o
  -4   1  19      232.64      214.74      3.18 o
  -3   1  19      359.57      339.50      4.22 o
  -2   1  19      620.86      626.83      6.57 o
  -1   1  19      808.58      876.57      9.05 o
   0   1  19      718.36      732.90      7.69 o
   1   1  19     2712.19     2647.53     46.62 o
   2   1  19       22.36       26.04      2.92 o
   3   1  19       47.77       49.37      1.77 o
   4   1  19       26.05       42.18      1.84 o
   5   1  19       40.40       44.39      1.84 o
   6   1  19       21.94       30.28      2.13 o
   7   1  19      116.91      111.88      3.40 o
   8   1  19       10.11       12.47      2.29 o
   9   1  19       86.64       80.19      3.85 o
  10   1  19       14.64       19.34      3.65 o
 -11   2  19       41.28       52.51      6.26 o
 -10   2  19       27.43       22.64      2.87 o
  -9   2  19       14.13        9.89      2.38 o
  -8   2  19      160.33      154.12      4.88 o
  -7   2  19       42.39       42.80      2.59 o
  -6   2  19      365.15      366.89      6.42 o
  -5   2  19       73.24       75.61      4.77 o
  -4   2  19      214.76      214.29      3.85 o
  -3   2  19      108.75      104.50      2.20 o
  -2   2  19       21.94       62.52      6.35 o
  -1   2  19       26.58       60.25      3.65 o
   0   2  19       75.90      100.30      3.35 o
   1   2  19      302.96      340.99      5.37 o
   2   2  19        3.81       18.96      2.18 o
   3   2  19       21.35       28.57      1.58 o
   4   2  19       65.37       50.38      1.79 o
   5   2  19       79.74       69.93      2.30 o
   6   2  19       78.54       83.66      2.90 o
   7   2  19       32.52       30.39      2.36 o
   8   2  19      160.10      147.19      4.44 o
   9   2  19        0.78        3.32      2.67 o
  10   2  19       99.71       89.68      4.89 o
 -10   3  19       12.98       15.96      7.13 o
  -9   3  19       27.53       27.62      4.82 o
  -8   3  19       10.37       18.64      4.38 o
  -7   3  19      285.24      273.26      7.99 o
  -6   3  19       48.24       73.08      4.02 o
  -5   3  19      233.76      233.14      7.38 o
  -4   3  19      159.45      228.72      7.22 o
  -3   3  19       25.44       16.82      1.57 o
  -2   3  19      527.10      511.28      7.11 o
  -1   3  19       59.65       58.28      1.66 o
   0   3  19       83.76       82.09      1.97 o
   1   3  19      850.71      823.58     12.70 o
   2   3  19        0.56        9.74      1.75 o
   3   3  19      186.53      189.34      5.19 o
   4   3  19      188.88      181.00      8.33 o
   5   3  19        4.37        7.73      2.28 o
   6   3  19        8.77       14.00      1.86 o
   7   3  19       35.08       52.64      2.74 o
   8   3  19       20.22       23.73      2.72 o
   9   3  19       16.91       20.34      2.90 o
  10   3  19        0.72        1.45      2.50 o
 -10   4  19       43.43       51.72      7.13 o
  -9   4  19        9.80       19.02      5.94 o
  -8   4  19       41.47       41.52      4.25 o
  -7   4  19       54.59       54.23      6.84 o
  -6   4  19       13.85       18.11      3.57 o
  -5   4  19       91.35       89.63      4.23 o
  -4   4  19      119.25      131.41      7.77 o
  -3   4  19      309.86      308.22      6.81 o
  -2   4  19      910.47      801.16     13.19 o
  -1   4  19       62.69       64.15      4.80 o
   0   4  19      343.33      330.64      9.11 o
   1   4  19       44.28       78.99      5.66 o
   2   4  19       17.77       25.69      4.62 o
   3   4  19      341.69      317.63     11.13 o
   4   4  19       11.33       11.80      4.14 o
   5   4  19       78.15       74.90      6.08 o
   6   4  19        0.03        0.59      3.71 o
   7   4  19        0.08        3.57      6.54 o
   8   4  19       15.42       13.08      7.73 o
   9   4  19        4.13       -7.13      7.13 o
  -9   5  19       39.39       66.31      8.19 o
  -8   5  19       75.27       97.91     10.40 o
  -7   5  19       22.82       38.04      8.92 o
  -6   5  19      104.58      102.84     10.70 o
  -5   5  19       48.15       32.69      8.32 o
  -4   5  19       61.48       59.22     14.27 o
  -3   5  19        0.96        8.32      5.94 o
  -2   5  19      296.54      256.70     19.02 o
  -1   5  19      278.35      240.71      9.39 o
   0   5  19      473.75      451.31     14.27 o
   1   5  19        2.68       11.89      4.20 o
   2   5  19       61.18       62.22      7.13 o
   3   5  19       38.64       38.04      5.04 o
   4   5  19        0.01       -1.78      3.55 o
   5   5  19       26.85       26.27      5.04 o
   6   5  19       12.18       19.02      7.73 o
   7   5  19       13.90       10.11      7.73 o
  -7   6  19        0.25        8.39      5.24 o
  -6   6  19       47.59       46.96      9.51 o
  -5   6  19        3.87       -3.57      6.54 o
  -4   6  19       24.01       27.94      8.32 o
  -3   6  19       21.92       14.86      7.13 o
  -2   6  19        0.18        3.57      6.54 o
  -1   6  19       46.64       35.17      5.42 o
   0   6  19       13.72       22.78      6.24 o
   1   6  19       30.96       31.63      5.24 o
   2   6  19       17.55       27.18      5.24 o
   3   6  19        1.31        0.00      4.20 o
   4   6  19       20.38       26.46      5.46 o
   5   6  19        4.22        4.16      7.13 o
   6   6  19       10.00        9.51      7.73 o
  -4   7  19        0.68       -2.38      6.54 o
  -3   7  19       13.09        9.51      7.73 o
  -2   7  19        0.19       -2.38      7.13 o
  -1   7  19        2.31        4.76      7.73 o
   0   7  19        8.75       13.93      5.24 o
   1   7  19        1.49        1.19      4.76 o
   2   7  19       41.14       53.13      6.73 o
   3   7  19        0.09        4.26      4.82 o
   4   7  19       19.54       34.48      9.51 o
 -10   0  20        2.92        0.31      3.85 o
  -8   0  20      161.28      147.83      7.11 o
  -6   0  20      182.65      155.01      5.54 o
  -4   0  20       15.25       16.38      1.76 o
  -2   0  20      537.41      556.28     13.84 o
   0   0  20     2474.56     2431.68     34.42 o
   2   0  20      130.36      123.46      3.34 o
   4   0  20      243.75      256.75      5.30 o
   6   0  20       75.07       74.03      3.77 o
   8   0  20      123.40      118.94      5.37 o
  10   0  20       13.19       13.22      4.40 o
 -11   1  20       33.98       33.99      6.33 o
 -10   1  20       70.18       77.58      4.97 o
  -9   1  20       14.73       25.12      3.40 o
  -8   1  20       31.38       42.96      3.65 o
  -7   1  20        2.51       16.24      2.49 o
  -6   1  20       26.41       34.51      2.22 o
  -5   1  20        0.11        1.09      1.01 o
  -4   1  20      191.70      195.71      3.09 o
  -3   1  20      153.53      212.10      3.92 o
  -2   1  20      132.21      144.60      3.33 o
  -1   1  20      352.56      448.06     10.13 o
   0   1  20      328.48      324.25      5.62 o
   1   1  20      190.77      211.41      8.48 o
   2   1  20      210.05      207.94      6.81 o
   3   1  20      143.11      157.01      2.96 o
   4   1  20      556.02      511.28      5.98 o
   5   1  20       70.32       75.44      2.19 o
   6   1  20      101.11       99.24      3.02 o
   7   1  20       76.35       98.48      3.30 o
   8   1  20       33.03       38.62      2.80 o
   9   1  20       41.55       52.26      3.48 o
  10   1  20       52.58       64.42      3.96 o
 -11   2  20       42.77       53.77      7.43 o
 -10   2  20        0.17       -0.31      2.01 o
  -9   2  20       15.49       23.74      2.77 o
  -8   2  20       32.55       47.40      2.91 o
  -7   2  20        6.91       12.28      2.52 o
  -6   2  20      280.62      247.19      4.93 o
  -5   2  20       46.81       54.99      2.92 o
  -4   2  20        0.97        2.62      1.16 o
  -3   2  20      170.07      203.71      3.39 o
  -2   2  20      412.44      468.33      9.34 o
  -1   2  20      181.30      212.03      3.61 o
   0   2  20     2366.36     2480.31     29.38 o
   1   2  20      424.01      431.97      8.49 o
   2   2  20     1287.02     1264.56     13.04 o
   3   2  20       13.06       23.47      1.41 o
   4   2  20       24.12       23.85      1.57 o
   5   2  20       23.83       33.06      1.93 o
   6   2  20      121.02      122.68      3.27 o
   7   2  20        5.50        7.65      2.09 o
   8   2  20       29.37       51.79      3.69 o
   9   2  20        0.01        4.87      2.99 o
  10   2  20       12.86       30.50      3.47 o
 -10   3  20        4.32        9.23      4.40 o
  -9   3  20       13.60       10.73      4.14 o
  -8   3  20        1.05       -0.31      2.44 o
  -7   3  20        7.42       48.41      4.98 o
  -6   3  20      198.30      198.54      7.01 o
  -5   3  20      479.55      456.13      9.35 o
  -4   3  20      539.74      548.41      8.96 o
  -3   3  20        0.27        4.45      1.29 o
  -2   3  20       65.13       85.74      2.57 o
  -1   3  20       55.12       71.37      4.20 o
   0   3  20       80.25       89.13      2.15 o
   1   3  20       48.29       76.76      4.53 o
   2   3  20       51.89       61.95      3.09 o
   3   3  20        4.37       13.00      2.79 o
   4   3  20      539.75      513.49     10.67 o
   5   3  20       52.91       52.52      3.52 o
   6   3  20       84.19       82.01      2.89 o
   7   3  20       24.01       24.01      2.33 o
   8   3  20        0.57        0.96      2.32 o
   9   3  20       49.70       42.03      3.52 o
 -10   4  20        6.43       16.05      5.94 o
  -9   4  20      127.74      130.18      8.92 o
  -8   4  20       10.44       15.53      3.46 o
  -7   4  20      139.63      143.65      6.70 o
  -6   4  20       19.58       29.96      3.59 o
  -5   4  20      161.69      151.74      5.48 o
  -4   4  20        7.43       14.86      4.57 o
  -3   4  20      514.94      471.52      9.77 o
  -2   4  20       16.68       30.19      2.71 o
  -1   4  20      573.29      557.21     15.08 o
   0   4  20      458.94      429.91     10.85 o
   1   4  20      919.31      875.51     21.00 o
   2   4  20       56.36       59.08      8.62 o
   3   4  20       39.06       51.94      5.24 o
   4   4  20       41.37       36.15      4.82 o
   5   4  20       15.82       20.38      4.28 o
   6   4  20       47.19       44.17      5.42 o
   7   4  20       74.12       70.14     10.11 o
   8   4  20        7.07       -1.78      6.54 o
   9   4  20        5.47        2.38      7.73 o
  -9   5  20        6.56       13.92      6.08 o
  -8   5  20       16.54       26.27      6.08 o
  -7   5  20        0.01        1.78      7.13 o
  -6   5  20       78.90       71.93     10.11 o
  -5   5  20        4.03        4.76      5.94 o
  -4   5  20       32.65       32.10      7.73 o
  -3   5  20      129.40      130.78     11.29 o
  -2   5  20      141.80      132.23      7.00 o
  -1   5  20      156.52      132.48      7.11 o
   0   5  20      315.82      293.95     10.66 o
   1   5  20       50.61       41.15      5.24 o
   2   5  20        0.00       -2.66      3.55 o
   3   5  20       35.89       38.64      5.46 o
   4   5  20        5.61       -2.03      3.55 o
   5   5  20       29.88       25.56      5.24 o
   6   5  20        2.91        2.97      6.54 o
   7   5  20       24.43       21.99      8.32 o
  -7   6  20       44.30       52.81      7.53 o
  -6   6  20        1.52        6.54      7.13 o
  -5   6  20        8.36       10.70      7.13 o
  -4   6  20       10.12       12.48      7.13 o
  -3   6  20        0.67        2.38      6.54 o
  -2   6  20        8.09       19.62      7.13 o
  -1   6  20       12.30        4.16      5.94 o
   0   6  20       25.10       32.51      5.42 o
   1   6  20       41.75       41.28      5.84 o
   2   6  20       98.01       91.84      7.11 o
   3   6  20       43.78       50.28      6.51 o
   4   6  20       27.68       28.76     10.70 o
   5   6  20        6.58        2.38      7.13 o
   6   6  20        6.85        1.78      7.13 o
  -4   7  20       17.10       11.29      7.73 o
  -3   7  20        2.97       10.70      7.73 o
  -2   7  20       33.39       35.07      9.51 o
  -1   7  20        3.06        2.97      7.73 o
   0   7  20       31.58       34.01      7.73 o
   1   7  20        1.27        4.24      4.82 o
   2   7  20        7.67       13.89      5.66 o
   3   7  20        2.44        3.90      6.54 o
   4   7  20       10.72       20.21      8.32 o
 -11   0  21       31.45       38.04      5.71 o
  -9   0  21       47.53       48.81      5.14 o
  -7   0  21      177.80      169.47     10.11 o
  -5   0  21      752.18      716.35     13.98 o
  -3   0  21     1652.51     1464.62     20.04 o
  -1   0  21     2798.42     2664.20     34.61 o
   1   0  21     1339.72     1277.83     17.39 o
   3   0  21      978.24      898.63     14.38 o
   5   0  21      673.00      619.05     10.22 o
   7   0  21      183.89      169.82      6.18 o
   9   0  21       96.38       90.65      5.37 o
 -11   1  21       20.81       21.61      3.94 o
 -10   1  21        0.01       10.33      3.29 o
  -9   1  21        1.15        9.94      2.87 o
  -8   1  21        3.54       14.21      2.82 o
  -7   1  21      201.39      171.53      5.01 o
  -6   1  21      163.29      155.55      3.91 o
  -5   1  21        1.88       11.11      1.46 o
  -4   1  21      821.74      818.64      9.63 o
  -3   1  21     1301.56     1277.76     12.57 o
  -2   1  21     1573.42     1466.56     14.10 o
  -1   1  21       22.10       41.95      1.81 o
   0   1  21       96.45       70.47      1.66 o
   1   1  21      261.12      266.34      4.00 o
   2   1  21        0.02        6.47      1.91 o
   3   1  21       35.05       49.22      2.25 o
   4   1  21      127.81      145.41      2.79 o
   5   1  21       14.11       27.49      2.02 o
   6   1  21        3.46        6.66      1.65 o
   7   1  21      250.11      242.92      4.91 o
   8   1  21       27.35       31.88      2.66 o
   9   1  21       36.12       34.49      3.22 o
  10   1  21        0.56        7.69      2.85 o
 -11   2  21       20.54       48.75      6.31 o
 -10   2  21        0.02        1.35      2.04 o
  -9   2  21        1.86        7.91      2.56 o
  -8   2  21       20.04       30.30      2.77 o
  -7   2  21        6.11        3.69      1.80 o
  -6   2  21       54.10       60.59      3.64 o
  -5   2  21       71.50       67.02      3.12 o
  -4   2  21       22.13       31.70      1.82 o
  -3   2  21      358.82      340.93      5.26 o
  -2   2  21      109.67      101.20      2.26 o
  -1   2  21      507.43      529.38      6.49 o
   0   2  21        1.37       17.98      3.57 o
   1   2  21      850.76      841.75     10.97 o
   2   2  21       37.21       62.89      2.92 o
   3   2  21       66.88       65.84      2.11 o
   4   2  21       28.52       34.83      2.49 o
   5   2  21      122.87      123.96      3.13 o
   6   2  21       90.98       87.63      3.06 o
   7   2  21        5.22        4.92      2.03 o
   8   2  21      196.00      183.55      5.50 o
   9   2  21       47.15       54.00      4.20 o
  10   2  21       89.38       83.41      5.11 o
 -10   3  21       58.20       52.68      6.08 o
  -9   3  21        9.41        9.81      4.20 o
  -8   3  21       11.15       11.03      2.81 o
  -7   3  21      486.25      454.88     10.85 o
  -6   3  21      280.25      287.48      7.97 o
  -5   3  21      917.86      856.05     14.89 o
  -4   3  21     1347.72     1219.14     18.06 o
  -3   3  21      100.02       95.15      2.69 o
  -2   3  21      625.25      572.06      7.87 o
  -1   3  21      461.24      447.59      6.38 o
   0   3  21      166.73      136.64      3.12 o
   1   3  21      347.66      350.05      6.74 o
   2   3  21      555.14      504.72     10.40 o
   3   3  21      247.19      233.53      6.27 o
   4   3  21       17.47       80.25      8.32 o
   5   3  21      131.27      121.74      4.75 o
   6   3  21       31.76       43.50      2.52 o
   7   3  21        1.82        0.11      2.57 o
   8   3  21       36.50       40.07      2.95 o
   9   3  21        3.98        4.04      2.38 o
 -10   4  21       15.39       28.53      6.54 o
  -9   4  21       10.19       27.34      5.94 o
  -8   4  21       15.40       29.96      3.89 o
  -7   4  21       25.33       40.23      4.40 o
  -6   4  21        3.94        7.42      5.35 o
  -5   4  21       90.06      114.77      4.74 o
  -4   4  21        8.77       15.63      2.09 o
  -3   4  21      215.01      221.19      9.54 o
  -2   4  21       59.75       60.51      3.61 o
  -1   4  21      159.75      168.87      6.29 o
   0   4  21       40.35       40.37      3.89 o
   1   4  21       25.13       26.07      8.62 o
   2   4  21        3.92        1.89      3.55 o
   3   4  21      301.73      280.34     10.51 o
   4   4  21        2.48        6.67      3.71 o
   5   4  21      104.60       98.34      6.69 o
   6   4  21       47.16       52.51      5.84 o
   7   4  21        1.76        8.32      6.54 o
   8   4  21       41.63       45.18      9.51 o
  -9   5  21        4.64        4.58      5.66 o
  -8   5  21       56.76       67.31      7.77 o
  -7   5  21       45.43       49.93      9.51 o
  -6   5  21       73.80       73.71     10.11 o
  -5   5  21       30.07       28.53      7.73 o
  -4   5  21       78.02       49.93      8.92 o
  -3   5  21       24.62       23.18      7.13 o
  -2   5  21       64.62       67.91      5.71 o
  -1   5  21       37.89       30.32      4.57 o
   0   5  21       58.45       75.39      6.26 o
   1   5  21       79.27       73.43      6.31 o
   2   5  21       41.92       46.46      6.24 o
   3   5  21       49.36       49.09      5.88 o
   4   5  21       18.34       11.92      4.40 o
   5   5  21       11.84        3.27      4.46 o
   6   5  21       43.50       46.96      9.51 o
   7   5  21        1.29        5.35      7.73 o
  -7   6  21       26.50       45.18     10.11 o
  -6   6  21        2.31        1.19      7.13 o
  -5   6  21       28.86       29.13      8.32 o
  -4   6  21        7.44        0.59      5.94 o
  -3   6  21       43.73       37.45      8.32 o
  -2   6  21       17.41        6.54      6.54 o
  -1   6  21       80.91       70.29      6.57 o
   0   6  21        5.05        0.06      7.13 o
   1   6  21       29.82       36.82      5.66 o
   2   6  21       15.51       15.07      4.82 o
   3   6  21        0.81        2.35      4.40 o
   4   6  21       12.95       10.70      5.04 o
   5   6  21        0.34       -2.38      6.54 o
  -4   7  21       17.48       20.21      8.92 o
  -3   7  21        3.30        7.73      7.73 o
  -2   7  21       20.92       44.58     10.11 o
  -1   7  21        1.91       15.46      7.73 o
   0   7  21       52.26       83.41      7.85 o
   1   7  21        2.33        0.89      4.62 o
   2   7  21       49.19       72.52      7.77 o
   3   7  21        0.22       -1.19      5.04 o
   4   7  21        0.01        6.24      5.88 o
 -10   0  22       19.12       25.51      5.65 o
  -8   0  22       32.93       27.56      4.40 o
  -6   0  22       82.72       66.03      4.06 o
  -4   0  22      679.46      712.54     11.08 o
  -2   0  22      459.55      485.31      7.67 o
   0   0  22      124.34      109.71      3.01 o
   2   0  22        5.43       22.69      3.11 o
   4   0  22      208.30      196.32      4.55 o
   6   0  22        5.90        7.13      2.75 o
   8   0  22        0.04       -1.43      2.70 o
  10   0  22       13.19       16.75      4.82 o
 -11   1  22        0.07       -3.29      3.29 o
 -10   1  22       75.57       71.85      4.71 o
  -9   1  22       71.37       64.64      4.17 o
  -8   1  22      197.78      170.98      6.95 o
  -7   1  22       75.57       83.09      5.06 o
  -6   1  22      436.42      419.60      7.11 o
  -5   1  22       23.06       26.64      1.80 o
  -4   1  22     1203.02     1181.54     13.25 o
  -3   1  22       26.05       69.15      3.99 o
  -2   1  22     2406.24     2313.62     21.52 o
  -1   1  22      453.75      434.07      5.09 o
   0   1  22       55.44       83.10      1.79 o
   1   1  22      352.72      355.95      4.93 o
   2   1  22      100.85      102.31      2.48 o
   3   1  22       17.04       28.32      1.74 o
   4   1  22      643.10      605.78      7.94 o
   5   1  22       65.31       68.83      2.36 o
   6   1  22      205.09      211.38      4.30 o
   7   1  22        6.02       14.12      2.16 o
   8   1  22       39.88       54.21      3.10 o
   9   1  22       13.04       16.87      2.78 o
  10   1  22       45.49       51.03      3.76 o
 -11   2  22      122.67      126.00      8.19 o
 -10   2  22        6.76       -2.03      4.76 o
  -9   2  22       44.00       57.85      3.35 o
  -8   2  22       22.51       27.46      2.46 o
  -7   2  22        2.06       -1.72      1.72 o
  -6   2  22      287.97      269.58      6.86 o
  -5   2  22       28.40       32.47      2.57 o
  -4   2  22        4.66        4.29      1.37 o
  -3   2  22       29.99       30.95      1.79 o
  -2   2  22      189.47      200.81      4.40 o
  -1   2  22       19.06       35.59      2.40 o
   0   2  22     1025.98     1000.38     12.56 o
   1   2  22       31.06       43.60      2.79 o
   2   2  22       72.98       74.47      1.87 o
   3   2  22      121.24      123.05      2.74 o
   4   2  22        3.95       10.51      1.95 o
   5   2  22       43.23       52.55      2.66 o
   6   2  22        6.33       12.85      2.14 o
   7   2  22        1.54        2.70      2.05 o
   8   2  22       45.78       60.68      3.68 o
   9   2  22       22.94       30.08      3.75 o
  10   2  22       13.51       16.74      3.80 o
 -10   3  22        3.72        8.32      4.62 o
  -9   3  22       21.49       17.81      4.82 o
  -8   3  22       26.59       26.36      3.74 o
  -7   3  22      466.78      443.45     10.73 o
  -6   3  22      260.62      278.03      7.85 o
  -5   3  22       45.65       84.42      4.13 o
  -4   3  22       51.86      102.88      5.12 o
  -3   3  22      101.26       92.92      2.64 o
  -2   3  22      149.80      148.11      3.19 o
  -1   3  22       59.75       70.76      2.43 o
   0   3  22       87.45       90.59      2.86 o
   1   3  22      112.78      110.42      3.55 o
   2   3  22      917.45      827.79     15.34 o
   3   3  22       45.22       53.65      4.52 o
   4   3  22     1845.27     1756.79     29.68 o
   5   3  22       99.88       98.32      7.23 o
   6   3  22      132.35      120.77      7.55 o
   7   3  22        0.33        0.83      1.95 o
   8   3  22        1.30        5.01      2.35 o
   9   3  22        0.21        2.76      2.53 o
  -9   4  22       14.95       13.08      5.94 o
  -8   4  22        3.71        8.00      3.57 o
  -7   4  22       56.02       55.71      7.13 o
  -6   4  22       48.62       48.80      5.35 o
  -5   4  22      559.04      547.98     12.43 o
  -4   4  22        8.68        6.73      2.38 o
  -3   4  22      466.61      471.95     15.11 o
  -2   4  22        5.74        8.81      3.28 o
  -1   4  22      170.28      175.16      6.36 o
   0   4  22       69.86       74.11      4.63 o
   1   4  22       31.89       41.14      6.24 o
   2   4  22      121.47      122.16      6.73 o
   3   4  22       84.15       91.09      6.31 o
   4   4  22      264.91      239.30      9.67 o
   5   4  22      135.04      135.33      7.77 o
   6   4  22       71.76       64.54      7.73 o
   7   4  22      132.78      126.62     11.89 o
   8   4  22       15.00       19.02      8.32 o
  -8   5  22       17.61       22.83      6.08 o
  -7   5  22        7.86       14.27      7.73 o
  -6   5  22        0.89       11.89      7.13 o
  -5   5  22        4.50        5.35      5.94 o
  -4   5  22        7.79       -1.78      5.94 o
  -3   5  22        0.05       -2.97      5.35 o
  -2   5  22       35.93       33.15      4.71 o
  -1   5  22        1.99        4.16      3.71 o
   0   5  22       19.12       18.89      4.14 o
   1   5  22        0.66       -2.68      3.36 o
   2   5  22       11.49       14.93      7.13 o
   3   5  22       17.16       13.23      7.73 o
   4   5  22        0.76        4.76      4.20 o
   5   5  22       39.37       29.77      5.46 o
   6   5  22        3.65       11.29      7.73 o
   7   5  22       15.15       18.43      8.32 o
  -7   6  22        3.72        3.57      7.73 o
  -6   6  22       20.64       12.48      7.73 o
  -5   6  22        3.33       16.05      7.73 o
  -4   6  22        3.29        1.19      6.54 o
  -3   6  22        3.25        7.73      6.54 o
  -2   6  22        0.08        5.94      6.54 o
  -1   6  22       10.25       13.35      4.57 o
   0   6  22        0.80       -4.16      4.16 o
   1   6  22       31.44       35.34      5.66 o
   2   6  22        0.21        0.00      4.20 o
   3   6  22        4.15       -0.59      6.24 o
   4   6  22        1.02       -1.49      4.20 o
   5   6  22        0.20       -2.68      4.62 o
  -4   7  22       15.49       17.83      9.51 o
  -3   7  22        2.84        2.97      7.73 o
  -2   7  22       39.96       30.32      9.51 o
  -1   7  22       35.69       43.39     10.11 o
   0   7  22       43.35       54.43      6.93 o
   1   7  22        7.89       11.76      5.66 o
   2   7  22       51.15       82.36      8.38 o
   3   7  22        0.09       -0.74      4.99 o
   4   7  22       38.29       46.96     10.11 o
 -11   0  23       10.63       11.60      4.71 o
  -9   0  23      102.48       96.89      6.14 o
  -7   0  23      325.54      318.10     10.24 o
  -5   0  23      797.97      741.83     12.66 o
  -3   0  23     1550.81     1446.87     20.04 o
  -1   0  23      926.34      848.28     12.26 o
   1   0  23      264.50      261.42      4.81 o
   3   0  23     1172.58     1151.21     17.98 o
   5   0  23      981.01      919.15     15.37 o
   7   0  23      150.95      145.48      5.71 o
   9   0  23       16.25       17.79      4.33 o
 -11   1  23        9.59        8.80      3.58 o
 -10   1  23        4.76       16.25      3.35 o
  -9   1  23        0.02        8.93      2.82 o
  -8   1  23        3.50       22.73      3.23 o
  -7   1  23       51.95       57.11      3.71 o
  -6   1  23        0.02       15.61      1.82 o
  -5   1  23      295.23      300.03      5.11 o
  -4   1  23      135.43      173.69      5.24 o
  -3   1  23     1642.48     1622.77     15.70 o
  -2   1  23       66.43       99.49      4.39 o
  -1   1  23      452.65      439.51      5.22 o
   0   1  23      764.19      729.03      8.30 o
   1   1  23       50.45       67.32      3.79 o
   2   1  23        3.88       14.32      2.51 o
   3   1  23      189.26      187.75      3.47 o
   4   1  23       28.38       63.23      3.19 o
   5   1  23       89.14       91.04      3.33 o
   6   1  23       18.36       30.52      2.40 o
   7   1  23        5.11        6.21      1.96 o
   8   1  23       43.78       48.23      3.07 o
   9   1  23        2.89        5.37      2.37 o
  10   1  23       10.15       11.70      2.93 o
 -11   2  23        0.03       23.47      5.66 o
 -10   2  23        0.02       -0.56      3.98 o
  -9   2  23       29.84       32.50      5.04 o
  -8   2  23      194.97      163.61      4.95 o
  -7   2  23       27.43       28.44      3.65 o
  -6   2  23      293.24      280.43      7.09 o
  -5   2  23       34.67       34.56      2.77 o
  -4   2  23       33.77       37.63      2.05 o
  -3   2  23      189.89      184.00      3.61 o
  -2   2  23        7.79       14.00      1.36 o
  -1   2  23       73.93       67.10      1.89 o
   0   2  23        7.51        8.79      1.47 o
   1   2  23      354.39      325.72      4.73 o
   2   2  23        9.13       10.10      1.09 o
   3   2  23      132.33      127.94      2.89 o
   4   2  23       78.69       75.39      2.72 o
   5   2  23      111.05       96.57      3.27 o
   6   2  23       12.85       16.51      2.19 o
   7   2  23       37.08       32.74      2.66 o
   8   2  23        0.40        6.34      2.63 o
   9   2  23        7.04       12.56      3.44 o
  10   2  23        0.39        3.29      3.40 o
 -10   3  23       40.94       41.83      9.81 o
  -9   3  23        0.21        5.35      3.98 o
  -8   3  23       36.73       34.39      5.04 o
  -7   3  23       24.44       83.05      4.91 o
  -6   3  23      422.07      376.22      9.44 o
  -5   3  23        6.05       10.81      2.91 o
  -4   3  23      388.73      364.49      7.40 o
  -3   3  23      193.21      173.05      3.71 o
  -2   3  23       63.60       73.12      4.71 o
  -1   3  23        7.65       11.59      1.39 o
   0   3  23      118.70      114.29      3.93 o
   1   3  23       21.73       23.24      2.15 o
   2   3  23       76.29       82.60      3.82 o
   3   3  23       33.56       58.04      3.82 o
   4   3  23      225.23      260.90      7.26 o
   5   3  23       13.81       20.91      3.02 o
   6   3  23      284.96      256.05      5.54 o
   7   3  23        0.83        4.64      1.98 o
   8   3  23       18.33       23.96      2.90 o
   9   3  23        0.39        0.22      2.50 o
  -9   4  23        0.76        2.38      5.35 o
  -8   4  23       18.73       18.06      4.40 o
  -7   4  23        6.11        5.52      3.41 o
  -6   4  23      128.59      130.95      6.38 o
  -5   4  23       83.46      111.10      5.73 o
  -4   4  23        4.24        6.54      2.43 o
  -3   4  23      330.64      309.32     11.55 o
  -2   4  23       80.39       75.47      5.27 o
  -1   4  23       62.54       65.01      5.14 o
   0   4  23      186.56      181.39      6.68 o
   1   4  23       41.08       43.55      6.24 o
   2   4  23       50.62       53.94      7.13 o
   3   4  23      132.64      124.80      8.32 o
   4   4  23        4.48       10.76      4.40 o
   5   4  23      160.36      148.83     12.78 o
   6   4  23       16.24       19.21      5.05 o
   7   4  23        1.66        7.13      7.13 o
   8   4  23        0.00        0.00      6.54 o
  -8   5  23        1.67        0.89      5.46 o
  -7   5  23       33.73       32.69      8.92 o
  -6   5  23       21.64       32.10      8.32 o
  -5   5  23       18.60       27.34      7.73 o
  -4   5  23       48.07       55.28      8.92 o
  -3   5  23       41.61       26.75      7.73 o
  -2   5  23       30.97       38.19      4.71 o
  -1   5  23       42.00       42.90      5.14 o
   0   5  23       38.03       38.42      4.99 o
   1   5  23       11.71        2.66      5.94 o
   2   5  23       85.10       77.01      6.73 o
   3   5  23        0.00       -1.78      3.78 o
   4   5  23       67.02       60.63      6.31 o
   5   5  23        3.68       -1.49      4.46 o
   6   5  23       61.31       77.44      7.57 o
   7   5  23        2.73        2.38      7.13 o
  -7   6  23        5.94       10.70      8.92 o
  -6   6  23        0.75        5.35      7.73 o
  -5   6  23       13.36       20.21      8.32 o
  -4   6  23       11.44       10.70      7.13 o
  -3   6  23       34.36       43.39      8.92 o
  -2   6  23        0.24        2.38      6.54 o
  -1   6  23       42.81       32.25      5.42 o
   0   6  23        3.63        2.68      4.14 o
   1   6  23        0.07        4.44      4.40 o
   2   6  23        5.76        1.50      4.40 o
   3   6  23        2.47        1.22      5.65 o
   4   6  23        8.26       -1.73      4.40 o
   5   6  23        2.49        2.41      4.40 o
  -3   7  23        0.38        1.19      7.73 o
  -2   7  23        7.29       16.64      8.32 o
  -1   7  23        5.98        7.73      8.32 o
   0   7  23        3.32        8.75      5.24 o
   1   7  23        3.81        2.82      4.99 o
   2   7  23       16.74       18.61      6.08 o
   3   7  23        0.84        3.27      5.46 o
   4   7  23        5.59        7.13      8.32 o
 -10   0  24       51.73       57.00      6.14 o
  -8   0  24       64.00       65.06      8.32 o
  -6   0  24      335.30      302.14      8.31 o
  -4   0  24     2287.47     2291.45     30.76 o
  -2   0  24     1543.60     1520.23     20.79 o
   0   0  24        1.61        0.30      1.01 o
   2   0  24      278.46      248.69      4.77 o
   4   0  24     1841.84     1720.49     26.07 o
   6   0  24      407.50      393.00      9.48 o
   8   0  24       14.32       15.74      3.43 o
  10   0  24       29.52       34.78      5.46 o
 -11   1  24        8.22        7.28      3.58 o
 -10   1  24       27.01       18.10      3.47 o
  -9   1  24       28.93       35.30      3.71 o
  -8   1  24      158.66      137.81      5.41 o
  -7   1  24       49.00       61.42      3.65 o
  -6   1  24      181.84      165.02      4.03 o
  -5   1  24        7.66       32.56      2.07 o
  -4   1  24      412.25      408.38      5.35 o
  -3   1  24      408.95      439.62      5.65 o
  -2   1  24      224.42      216.66      3.15 o
  -1   1  24       12.29       22.13      1.23 o
   0   1  24     1049.52     1019.48     11.06 o
   1   1  24      758.73      746.98      9.04 o
   2   1  24      708.28      686.05      8.58 o
   3   1  24        1.67        6.18      1.49 o
   4   1  24      442.01      421.21      8.12 o
   5   1  24        0.86       21.78      3.54 o
   6   1  24       62.81       66.60      2.97 o
   7   1  24       26.05       30.77      2.56 o
   8   1  24        2.13        3.80      2.12 o
   9   1  24        1.45        4.69      2.37 o
  10   1  24        0.23        3.81      2.80 o
 -10   2  24       18.23       12.51      4.82 o
  -9   2  24        0.14        8.32      4.20 o
  -8   2  24        2.59       20.70      2.46 o
  -7   2  24        1.05       -1.72      1.72 o
  -6   2  24        0.79        8.89      2.70 o
  -5   2  24       46.11       44.48      3.05 o
  -4   2  24      209.85      207.29      4.17 o
  -3   2  24       59.82       66.98      2.30 o
  -2   2  24       17.76       17.27      1.44 o
  -1   2  24       30.44       39.89      1.57 o
   0   2  24       38.76       40.49      2.18 o
   1   2  24       69.64       65.94      1.61 o
   2   2  24       12.86        9.44      1.35 o
   3   2  24       61.15       78.23      3.74 o
   4   2  24       32.43       33.07      3.44 o
   5   2  24      110.70      105.78      3.44 o
   6   2  24       20.86       20.18      2.21 o
   7   2  24        0.01       -1.19      1.99 o
   8   2  24        0.00        5.51      2.40 o
   9   2  24        3.16        2.20      3.18 o
 -10   3  24        0.02       -0.30      4.20 o
  -9   3  24       83.48       78.72      6.51 o
  -8   3  24        6.29        7.35      3.98 o
  -7   3  24      318.31      334.30      9.14 o
  -6   3  24       24.52       42.03      3.97 o
  -5   3  24       62.63       79.87      4.18 o
  -4   3  24      102.63      115.62      4.33 o
  -3   3  24       66.11       68.82      2.52 o
  -2   3  24      244.86      248.71      4.49 o
  -1   3  24      197.98      195.97      4.03 o
   0   3  24        5.64        3.52      1.61 o
   1   3  24       70.65       77.54      3.06 o
   2   3  24       90.99      106.71      4.45 o
   3   3  24      889.52      845.09     16.14 o
   4   3  24       81.88      126.39      6.53 o
   5   3  24       50.49       57.95      3.96 o
   6   3  24        5.46       16.87      1.87 o
   7   3  24       18.82       21.07      2.42 o
   8   3  24        9.50        8.43      2.53 o
   9   3  24       26.25       30.78      3.33 o
  -9   4  24       13.66       28.53      6.54 o
  -8   4  24       11.63       34.71      5.05 o
  -7   4  24        1.81        8.78      3.71 o
  -6   4  24        7.42       26.28      4.05 o
  -5   4  24       51.03       59.30      4.08 o
  -4   4  24       42.09       30.76      3.59 o
  -3   4  24        1.26       12.01      2.97 o
  -2   4  24      246.78      223.73      8.43 o
  -1   4  24        8.64       15.61      3.55 o
   0   4  24       27.47       35.80      5.35 o
   1   4  24      264.16      245.78     10.11 o
   2   4  24        4.83        6.22      3.55 o
   3   4  24      301.27      275.70     10.51 o
   4   4  24       47.02       54.92     13.67 o
   5   4  24      195.72      166.07      8.61 o
   6   4  24       27.20       25.24      5.24 o
   7   4  24       22.74       28.53      8.32 o
   8   4  24        2.81        6.54      7.73 o
  -8   5  24        3.43        6.84      5.46 o
  -7   5  24       39.56       46.37      9.51 o
  -6   5  24       26.56       26.16      7.73 o
  -5   5  24       54.88       43.99      8.92 o
  -4   5  24        0.61        2.97      5.94 o
  -3   5  24        0.05        4.16      5.94 o
  -2   5  24       10.72        5.35      5.94 o
  -1   5  24        0.77       -0.53      4.76 o
   0   5  24        2.49       -3.36      3.36 o
   1   5  24       14.62       18.04      4.82 o
   2   5  24        8.11        7.22      4.46 o
   3   5  24        0.60        0.20      3.71 o
   4   5  24        0.20       -1.69      3.98 o
   5   5  24        0.02       -0.42      4.40 o
   6   5  24       35.58       48.48      9.21 o
  -7   6  24        0.38       -2.97      7.13 o
  -6   6  24       18.58       14.27      8.32 o
  -5   6  24        0.05       10.11      7.13 o
  -4   6  24        4.17       -0.59      6.54 o
  -3   6  24        1.29        1.19      5.94 o
  -2   6  24       13.61       16.05      7.73 o
  -1   6  24        0.22       -0.59      5.94 o
   0   6  24       39.98       48.70     11.00 o
   1   6  24        1.14       -3.36      4.14 o
   2   6  24       26.69       24.13     11.29 o
   3   6  24        0.04        1.78      4.20 o
   4   6  24        4.23        2.08      4.62 o
   5   6  24        0.89       -0.54      4.82 o
  -3   7  24       14.53        7.73      8.32 o
  -2   7  24       28.16       34.48     10.11 o
  -1   7  24       23.04       37.45     10.11 o
   0   7  24       58.77       71.93     11.29 o
   1   7  24        0.23        4.46      5.04 o
   2   7  24       16.16       17.54      5.88 o
   3   7  24        0.09       -4.82      4.82 o
 -11   0  25        1.27       -4.28      4.28 o
  -9   0  25       61.53       54.01      5.57 o
  -7   0  25      322.36      277.44      9.39 o
  -5   0  25      108.00       99.77      4.01 o
  -3   0  25        0.28        8.37      1.72 o
  -1   0  25       36.32       52.07      2.05 o
   1   0  25      741.57      768.30     11.36 o
   3   0  25      220.46      214.04      5.26 o
   5   0  25       59.24       74.37      6.74 o
   7   0  25        0.17        2.38      2.75 o
   9   0  25        0.76        0.61      3.19 o
 -11   1  25       16.87       15.14      3.82 o
 -10   1  25        0.03        3.13      3.23 o
  -9   1  25       53.69       59.78      4.17 o
  -8   1  25       50.91       50.93      3.93 o
  -7   1  25      163.08      155.16      5.41 o
  -6   1  25       63.57       59.32      2.67 o
  -5   1  25      650.30      624.41      8.59 o
  -4   1  25        0.68       17.17      1.40 o
  -3   1  25      954.81      908.31      9.50 o
  -2   1  25      237.11      232.83      3.36 o
  -1   1  25      234.00      245.39      3.55 o
   0   1  25      107.55      159.21      4.10 o
   1   1  25        6.42       38.51      4.41 o
   2   1  25       42.15       68.71      2.41 o
   3   1  25      765.78      676.46      8.75 o
   4   1  25      378.65      378.80      5.85 o
   5   1  25     1257.93     1176.15     14.99 o
   6   1  25      308.53      300.74      5.83 o
   7   1  25      153.80      137.45      4.00 o
   8   1  25        7.05        5.76      2.23 o
   9   1  25       16.34       16.03      2.67 o
  10   1  25        1.16       -1.20      2.63 o
 -10   2  25        3.76        2.68      4.20 o
  -9   2  25       35.55       35.93      5.04 o
  -8   2  25       66.19       67.42      5.84 o
  -7   2  25       14.02       12.55      2.96 o
  -6   2  25      102.52       96.66      4.34 o
  -5   2  25       36.81       33.88      3.09 o
  -4   2  25      138.01      127.64      3.31 o
  -3   2  25      227.57      217.35      4.54 o
  -2   2  25      157.04      155.62      3.29 o
  -1   2  25       49.15       54.82      1.93 o
   0   2  25      832.12      824.67     12.10 o
   1   2  25        0.13        2.47      0.92 o
   2   2  25       92.68       99.31      2.65 o
   3   2  25        7.14       15.58      2.45 o
   4   2  25        0.10        5.94      1.66 o
   5   2  25       76.60       83.36      5.66 o
   6   2  25       11.49       21.37      2.30 o
   7   2  25        1.68        3.25      2.24 o
   8   2  25       82.68       86.92      3.83 o
   9   2  25       41.47       32.87      3.94 o
 -10   3  25        0.17       -2.68      4.20 o
  -9   3  25       10.51       20.21      4.82 o
  -8   3  25       19.39       14.10      4.40 o
  -7   3  25      111.61      131.46      5.81 o
  -6   3  25       94.30       89.86      5.00 o
  -5   3  25      217.76      218.68      6.20 o
  -4   3  25       71.13       91.11      4.94 o
  -3   3  25      248.43      235.78      4.53 o
  -2   3  25       65.92       67.02      2.52 o
  -1   3  25      119.87      113.71      3.40 o
   0   3  25       52.12       44.92      2.56 o
   1   3  25      107.60      135.98      3.92 o
   2   3  25      309.88      334.70     10.92 o
   3   3  25      230.43      260.75      7.26 o
   4   3  25      925.07      871.10     16.83 o
   5   3  25        5.40        8.35      2.94 o
   6   3  25       62.40       58.32      3.84 o
   7   3  25        5.45        2.85      1.98 o
   8   3  25        7.13        5.14      2.50 o
   9   3  25        2.82        8.95      2.68 o
  -9   4  25       28.77       40.42      6.54 o
  -8   4  25      221.04      213.54      8.99 o
  -7   4  25       96.37      105.16      8.32 o
  -6   4  25      201.35      209.95      8.13 o
  -5   4  25       30.36       38.66      4.13 o
  -4   4  25       82.78       77.33      4.66 o
  -3   4  25        4.25        3.57      4.16 o
  -2   4  25       10.80        7.17      3.28 o
  -1   4  25        1.09        7.10      3.28 o
   0   4  25        5.71        3.96      3.13 o
   1   4  25       93.54       82.68      8.62 o
   2   4  25       47.78       40.07      5.24 o
   3   4  25        0.00        5.65      3.78 o
   4   4  25      103.73       94.44      6.51 o
   5   4  25        2.56        6.38      3.98 o
   6   4  25       21.36       23.65      5.42 o
   7   4  25        2.64       10.70      7.13 o
   8   4  25       35.97       37.45      9.51 o
  -8   5  25        6.84       11.89      7.73 o
  -7   5  25        0.07        5.35      7.13 o
  -6   5  25        2.48       -2.38      6.54 o
  -5   5  25        4.47        1.78      6.54 o
  -4   5  25       18.39       23.78      7.73 o
  -3   5  25       10.96       10.70      6.54 o
  -2   5  25        0.11        4.76      5.35 o
  -1   5  25      149.49      146.19      7.70 o
   0   5  25        7.03        7.99      3.71 o
   1   5  25       86.12       85.47      9.51 o
   2   5  25       60.39       55.03      8.03 o
   3   5  25        0.04       -0.59      4.76 o
   4   5  25       55.82       47.54      6.08 o
   5   5  25        0.16        1.90      4.40 o
   6   5  25        6.72        7.73      5.04 o
  -6   6  25        0.07       13.67      8.32 o
  -5   6  25        0.66        4.16      7.13 o
  -4   6  25        4.93        5.35      7.13 o
  -3   6  25        1.78       -1.19      5.94 o
  -2   6  25        4.82        4.16      6.54 o
  -1   6  25        0.98       -2.38      5.94 o
   0   6  25        2.13        2.60      4.40 o
   1   6  25        0.12       -3.75      3.98 o
   2   6  25        1.64       -2.83      4.40 o
   3   6  25        1.02        1.30      4.40 o
   4   6  25        1.60        1.06      4.82 o
   5   6  25       15.72       14.56      5.65 o
  -2   7  25        3.97        4.76      7.73 o
  -1   7  25        5.51        5.94      7.73 o
   0   7  25       34.08       60.04     11.29 o
   1   7  25        5.23       -1.54      4.99 o
   2   7  25        8.74        5.18      5.14 o
   3   7  25        1.97       -1.11      4.82 o
 -10   0  26      106.02       95.04      7.13 o
  -8   0  26      338.20      298.90     10.41 o
  -6   0  26      425.69      425.60     11.93 o
  -4   0  26     1083.39     1084.98     17.36 o
  -2   0  26     1025.18      953.24     13.92 o
   0   0  26      640.24      565.32      9.72 o
   2   0  26     1036.74     1009.90     14.59 o
   4   0  26     1315.35     1259.95     22.07 o
   6   0  26      151.36      143.64      6.08 o
   8   0  26        0.34       -2.75      2.75 o
 -11   1  26        0.01       -0.59      7.13 o
 -10   1  26        0.18       -0.24      3.05 o
  -9   1  26        6.71       21.31      3.44 o
  -8   1  26       34.93       28.49      3.39 o
  -7   1  26      103.32      122.16      6.94 o
  -6   1  26       25.88       19.01      1.96 o
  -5   1  26        0.47       17.24      1.77 o
  -4   1  26       19.15       26.72      1.56 o
  -3   1  26       29.53       53.72      3.20 o
  -2   1  26      350.67      347.39      4.45 o
  -1   1  26      885.95      855.38      9.18 o
   0   1  26      995.62      959.05     10.64 o
   1   1  26      308.60      303.46      4.42 o
   2   1  26      208.29      206.08      3.72 o
   3   1  26       46.63       71.94      2.47 o
   4   1  26        4.31       16.60      2.36 o
   5   1  26       55.88      106.70      4.39 o
   6   1  26       23.02       31.02      2.45 o
   7   1  26       26.84       36.77      2.68 o
   8   1  26        9.04        9.84      2.32 o
   9   1  26       14.62       13.64      2.65 o
 -10   2  26        5.05        8.03      4.62 o
  -9   2  26       35.75       46.01      5.66 o
  -8   2  26       27.27       34.40      4.82 o
  -7   2  26        0.37       -3.13      3.13 o
  -6   2  26       58.23       52.53      3.68 o
  -5   2  26      257.07      215.97      6.01 o
  -4   2  26       68.04       69.39      3.11 o
  -3   2  26      773.06      710.88     10.50 o
  -2   2  26        2.52        6.23      1.36 o
  -1   2  26       82.19       88.26      2.34 o
   0   2  26       86.03      111.85      3.30 o
   1   2  26        0.63        1.23      1.06 o
   2   2  26        3.46       14.60      1.87 o
   3   2  26       66.07       61.76      2.55 o
   4   2  26      314.35      273.37      5.47 o
   5   2  26       11.37       33.94      3.22 o
   6   2  26      232.41      216.70      5.20 o
   7   2  26       14.61       14.55      2.55 o
   8   2  26        5.98       17.66      2.78 o
   9   2  26        5.22       15.12      3.54 o
 -10   3  26        1.26        1.27      4.46 o
  -9   3  26       50.98       55.32      7.43 o
  -8   3  26       10.42        8.64      5.35 o
  -7   3  26      113.61      140.41      5.90 o
  -6   3  26       27.52       36.56      3.99 o
  -5   3  26      117.32      124.62      4.79 o
  -4   3  26        0.05        5.35      3.08 o
  -3   3  26       83.49       93.69      3.11 o
  -2   3  26       41.67       47.25      2.68 o
  -1   3  26       80.56       92.86      3.21 o
   0   3  26      174.20      156.82      4.27 o
   1   3  26     1898.52     1744.60     23.51 o
   2   3  26     1005.22      919.41     24.47 o
   3   3  26      147.31      142.99      7.92 o
   4   3  26      340.07      331.75      8.75 o
   5   3  26        0.16        0.08      2.60 o
   6   3  26       18.58       10.48      4.12 o
   7   3  26       38.31       35.67      2.63 o
   8   3  26       20.49       14.91      2.68 o
   9   3  26       21.37       25.31      3.28 o
  -9   4  26       15.30       20.81      5.94 o
  -8   4  26       12.57       38.67      5.27 o
  -7   4  26        7.29       16.64      4.28 o
  -6   4  26       12.16       28.07      4.40 o
  -5   4  26       29.88       44.76      4.50 o
  -4   4  26       33.10       29.57      3.59 o
  -3   4  26        2.21        1.44      2.60 o
  -2   4  26       27.55       21.58      2.35 o
  -1   4  26        1.99        6.84      4.46 o
   0   4  26       23.83       11.29      4.76 o
   1   4  26        0.55        0.52      3.55 o
   2   4  26       58.07       62.83      5.88 o
   3   4  26      153.93      121.76      7.35 o
   4   4  26        8.48       12.23      4.40 o
   5   4  26       15.12       12.19      4.62 o
   6   4  26        0.49        5.27      4.40 o
   7   4  26       10.84       14.86      7.73 o
  -8   5  26       27.39       15.46      8.92 o
  -7   5  26       38.80       31.51      8.92 o
  -6   5  26        5.56        3.57      6.54 o
  -5   5  26        5.64        2.38      5.94 o
  -4   5  26        0.86       -1.78      5.94 o
  -3   5  26        2.46        7.13      5.94 o
  -2   5  26        0.02        2.38      5.35 o
  -1   5  26       37.45       58.76      5.57 o
   0   5  26        0.29        0.30      3.78 o
   1   5  26       84.82       97.40      6.93 o
   2   5  26        0.63       -2.41      6.24 o
   3   5  26       90.76       78.17      6.73 o
   4   5  26        4.17        1.19      4.20 o
   5   5  26       43.07       29.33      8.92 o
   6   5  26       33.76       41.80      6.73 o
  -6   6  26        0.52       -1.19      7.13 o
  -5   6  26       12.64       26.16      8.92 o
  -4   6  26        7.78        2.38      7.13 o
  -3   6  26        0.45        5.94      6.54 o
  -2   6  26       17.96       19.02      7.73 o
  -1   6  26        9.76        7.13      6.54 o
   0   6  26       35.14       41.61      6.84 o
   1   6  26        5.11        4.22      4.57 o
   2   6  26       15.63       12.65      5.24 o
   3   6  26        0.60       -3.27      4.46 o
   4   6  26        2.08       -3.27      4.62 o
   5   6  26        0.37       -6.54      6.54 o
  -2   7  26       12.75       25.56      9.51 o
  -1   7  26        0.00        6.54      8.32 o
   0   7  26        0.29       -7.13      7.13 o
   1   7  26        0.01       -2.40      4.76 o
   2   7  26        1.52       -5.24      5.24 o
   3   7  26        5.04        4.76      5.46 o
  -9   0  27       23.13       23.41      4.71 o
  -7   0  27      121.16       99.52      6.00 o
  -5   0  27       89.00      109.88      4.72 o
  -3   0  27      344.39      339.30      6.41 o
  -1   0  27       69.68       62.84      2.75 o
   1   0  27      227.85      187.03      4.08 o
   3   0  27      560.96      507.86     10.73 o
   5   0  27       64.90       74.19      5.30 o
   7   0  27        0.06       -2.50      2.50 o
   9   0  27        0.85       -1.39      3.19 o
 -10   1  27        2.70        6.35      3.29 o
  -9   1  27       59.34       59.63      5.42 o
  -8   1  27       20.99       19.56      3.15 o
  -7   1  27      246.09      251.09      7.14 o
  -6   1  27        4.75        8.29      1.96 o
  -5   1  27      202.99      197.13      4.17 o
  -4   1  27       56.96       50.30      2.00 o
  -3   1  27      256.18      235.95      3.75 o
  -2   1  27        2.24       11.64      1.15 o
  -1   1  27      117.38      144.22      2.58 o
   0   1  27        7.85       32.15      1.91 o
   1   1  27      175.27      149.90      2.71 o
   2   1  27      115.83      120.07      2.95 o
   3   1  27      710.55      643.60      8.97 o
   4   1  27       38.84       62.22      3.96 o
   5   1  27      413.05      375.97      6.56 o
   6   1  27       17.01       22.41      2.37 o
   7   1  27       18.73       21.99      2.54 o
   8   1  27       67.23       66.96      3.45 o
   9   1  27        7.46        4.78      2.49 o
 -10   2  27        1.13        2.04      5.35 o
  -9   2  27        0.32        3.86      4.20 o
  -8   2  27       39.64       50.27      5.42 o
  -7   2  27        2.80       -3.13      3.13 o
  -6   2  27       44.56       47.65      3.99 o
  -5   2  27       84.92       93.72      4.21 o
  -4   2  27      152.84      143.20      4.20 o
  -3   2  27     1063.12      968.72     13.60 o
  -2   2  27       96.99       89.51      2.64 o
  -1   2  27        4.93       11.89      1.30 o
   0   2  27      143.52      164.27      3.38 o
   1   2  27       11.92       25.14      1.52 o
   2   2  27      447.98      415.47      6.54 o
   3   2  27      121.20      121.02      3.44 o
   4   2  27       26.63       40.11      4.84 o
   5   2  27       46.07       51.99      2.93 o
   6   2  27       96.58       95.52      3.66 o
   7   2  27       18.98       18.74      2.62 o
   8   2  27       95.64       82.32      4.19 o
   9   2  27       59.01       60.38      4.77 o
 -10   3  27       16.16       11.98      5.24 o
  -9   3  27       35.75       46.93      5.66 o
  -8   3  27        1.49        5.69      3.98 o
  -7   3  27      181.77      184.19      6.85 o
  -6   3  27        0.67        4.59      3.05 o
  -5   3  27       22.67       28.61      3.22 o
  -4   3  27      139.23      147.32      5.08 o
  -3   3  27        0.29        4.83      2.42 o
  -2   3  27       43.04       52.61      2.75 o
  -1   3  27       68.30      123.24     13.38 o
   0   3  27       57.26       58.47      2.87 o
   1   3  27       95.09      133.92      4.48 o
   2   3  27      399.16      411.54      9.61 o
   3   3  27      238.44      206.87     10.09 o
   4   3  27       91.72      102.39      4.89 o
   5   3  27       58.08       55.99      5.72 o
   6   3  27        0.07        0.17      2.60 o
   7   3  27        2.15        5.55      2.09 o
   8   3  27        0.05       -2.30      2.50 o
  -9   4  27        7.15       11.29      5.94 o
  -8   4  27       74.33       82.63      7.73 o
  -7   4  27        1.79        5.35      3.96 o
  -6   4  27      117.15      130.82      6.82 o
  -5   4  27      125.41      125.02      6.38 o
  -4   4  27       88.62       81.06      4.95 o
  -3   4  27       98.88       97.63      5.12 o
  -2   4  27       11.94        4.84      2.92 o
  -1   4  27       27.87       33.18      4.14 o
   0   4  27      157.91      163.72      7.70 o
   1   4  27       10.79       22.24      4.40 o
   2   4  27      471.37      444.61     13.85 o
   3   4  27       10.80       15.31      4.40 o
   4   4  27       30.33       26.71      4.82 o
   5   4  27        6.23       11.95      4.40 o
   6   4  27       30.36       36.26      5.66 o
   7   4  27        0.00       -4.40      4.40 o
  -8   5  27       13.24       14.27      8.32 o
  -7   5  27        1.73        7.13      7.13 o
  -6   5  27        5.01       16.64      7.73 o
  -5   5  27        6.44        9.51      7.13 o
  -4   5  27       12.31       10.11      7.13 o
  -3   5  27       74.82       80.84     10.11 o
  -2   5  27       30.99       27.94      7.73 o
  -1   5  27       63.30       77.59      6.26 o
   0   5  27       43.94       47.70      9.81 o
   1   5  27       19.80       33.73      5.35 o
   2   5  27        0.00        0.89      4.20 o
   3   5  27       20.36       15.75      5.04 o
   4   5  27        0.02       -0.30      4.20 o
   5   5  27        0.52       -1.53      7.13 o
   6   5  27       15.86       21.32      6.08 o
  -6   6  27       34.30       33.88     10.11 o
  -5   6  27       31.11       36.26      9.51 o
  -4   6  27       12.93       16.64      8.32 o
  -3   6  27        8.22       10.11      7.13 o
  -2   6  27        4.42        8.92      6.54 o
  -1   6  27        0.00       -2.97      5.94 o
   0   6  27       10.31       11.37      4.99 o
   1   6  27        1.44       -1.31      3.98 o
   2   6  27        4.34       -3.03      4.57 o
   3   6  27        2.89        2.87      4.82 o
   4   6  27        1.32        1.19      4.82 o
   5   6  27        1.77       -5.35      7.13 o
  -1   7  27        5.69       -0.59      7.73 o
   0   7  27        0.01        0.59      7.73 o
   1   7  27       23.82       27.55      6.26 o
   2   7  27        0.00       -4.82      4.82 o
 -10   0  28       11.70       13.26      4.71 o
  -8   0  28        2.46       -1.00      3.28 o
  -6   0  28        3.75       -2.97      4.16 o
  -4   0  28      162.01      148.33      4.53 o
  -2   0  28      615.64      606.47      9.76 o
   0   0  28      213.08      234.03      5.23 o
   2   0  28      338.89      298.54      5.72 o
   4   0  28       75.42       75.20      4.09 o
   6   0  28       26.55       27.40      3.47 o
   8   0  28        0.35        1.47      2.96 o
 -10   1  28       67.64       82.67      4.94 o
  -9   1  28        4.89        6.47      2.94 o
  -8   1  28        2.16       -0.89      2.70 o
  -7   1  28       78.50       76.27      4.10 o
  -6   1  28        4.17        0.14      2.01 o
  -5   1  28       46.49       47.32      2.93 o
  -4   1  28      162.73      154.36      3.20 o
  -3   1  28       12.56       30.71      1.67 o
  -2   1  28      162.15      151.31      2.73 o
  -1   1  28       56.68       71.10      1.92 o
   0   1  28       29.87       34.03      1.56 o
   1   1  28      504.87      472.31      6.23 o
   2   1  28      273.72      263.77      4.34 o
   3   1  28      189.94      196.53      3.93 o
   4   1  28      104.51       97.90      3.25 o
   5   1  28        0.36        8.19      2.00 o
   6   1  28        1.69        7.34      2.14 o
   7   1  28        4.96        4.32      2.16 o
   8   1  28        3.43        9.24      2.38 o
   9   1  28       17.85       16.30      2.76 o
 -10   2  28        1.85        9.20      4.82 o
  -9   2  28       25.15       41.40      5.66 o
  -8   2  28       64.11       62.68      8.62 o
  -7   2  28        4.21        1.78      3.36 o
  -6   2  28       43.22       34.74      3.78 o
  -5   2  28       16.61       34.22      3.30 o
  -4   2  28       26.93       38.98      3.01 o
  -3   2  28       20.78       77.02      4.70 o
  -2   2  28      398.40      363.08      5.83 o
  -1   2  28       59.47       64.98      3.05 o
   0   2  28      153.10      136.61      3.09 o
   1   2  28       10.40       11.87      1.40 o
   2   2  28      190.58      180.96      4.14 o
   3   2  28        0.15       19.71      2.96 o
   4   2  28      172.68      159.37      4.24 o
   5   2  28       29.62       38.75      2.72 o
   6   2  28        3.95        9.96      2.26 o
   7   2  28       26.58       37.66      3.03 o
   8   2  28        0.87        5.32      2.51 o
   9   2  28        4.85       11.23      3.54 o
  -9   3  28        5.71       10.11      4.62 o
  -8   3  28        0.82        1.49      3.78 o
  -7   3  28       13.18       34.34      3.99 o
  -6   3  28       49.81       62.84      4.52 o
  -5   3  28       17.43       20.73      3.07 o
  -4   3  28      703.59      676.73     14.02 o
  -3   3  28        4.55        5.56      2.05 o
  -2   3  28      322.23      325.78      8.32 o
  -1   3  28      402.82      372.82      8.16 o
   0   3  28       99.90       88.70      4.39 o
   1   3  28      209.56      180.82      5.54 o
   2   3  28      338.69      300.35      8.13 o
   3   3  28       21.78       22.88      3.32 o
   4   3  28      139.51      116.47      5.05 o
   5   3  28        2.22       -2.23      2.70 o
   6   3  28        8.77        8.54      3.02 o
   7   3  28       30.62       39.52      2.65 o
   8   3  28        5.53        6.01      2.38 o
  -9   4  28        8.28       13.67      5.94 o
  -8   4  28        8.92       11.89      5.94 o
  -7   4  28        3.17        1.75      3.85 o
  -6   4  28       50.81       64.78      5.39 o
  -5   4  28       23.75       48.45      4.59 o
  -4   4  28       13.78       20.26      3.51 o
  -3   4  28        3.36        1.26      5.65 o
  -2   4  28        7.45        2.88      5.63 o
  -1   4  28      432.98      378.99     10.03 o
   0   4  28       66.34       78.07     19.02 o
   1   4  28      170.84      183.22      8.38 o
   2   4  28        3.37       20.66      4.62 o
   3   4  28       17.66       16.30      4.40 o
   4   4  28       49.49       44.78      5.88 o
   5   4  28      106.80       91.92      7.15 o
   6   4  28       15.10       17.24      5.04 o
   7   4  28       39.99       27.83      5.88 o
  -8   5  28        6.41       13.67      8.32 o
  -7   5  28        2.51        4.76      7.73 o
  -6   5  28        7.94       15.46      7.73 o
  -5   5  28       27.53       30.91      8.32 o
  -4   5  28        0.31       -5.35      5.35 o
  -3   5  28       85.43       90.36     10.70 o
  -2   5  28        0.07        6.54      5.94 o
  -1   5  28      134.62      132.67      7.43 o
   0   5  28        2.93        9.74      4.40 o
   1   5  28      183.91      167.13      8.80 o
   2   5  28        1.05        0.00      4.20 o
   3   5  28       88.20       79.07      7.15 o
   4   5  28        2.58       -0.48      4.40 o
   5   5  28       20.46       23.48      5.88 o
   6   5  28        7.88        9.84      5.24 o
  -6   6  28        4.11       13.08      8.92 o
  -5   6  28        0.67        7.13      8.32 o
  -4   6  28        5.70       12.48      7.73 o
  -3   6  28        0.20        1.78      6.54 o
  -2   6  28        4.80        3.57      6.54 o
  -1   6  28        1.47        4.76      6.54 o
   0   6  28        3.23       -2.85      4.76 o
   1   6  28        2.71        3.41      8.03 o
   2   6  28       20.60        6.27      4.99 o
   3   6  28        6.92       11.89      5.46 o
   4   6  28        2.41       -4.62      4.62 o
   5   6  28        4.99        9.51      7.73 o
   1   7  28        0.11       -0.79      4.99 o
   2   7  28        0.00        2.38      7.13 o
  -9   0  29       29.27       40.57      5.27 o
  -7   0  29       57.95       61.84      6.24 o
  -5   0  29      377.66      346.77      7.53 o
  -3   0  29      924.49      885.36     13.48 o
  -1   0  29     1171.19     1002.58     16.01 o
   1   0  29      145.27      127.36      3.44 o
   3   0  29       98.09       77.01      8.92 o
   5   0  29       44.18       45.15      3.62 o
   7   0  29        0.61        0.18      2.70 o
   9   0  29        0.21       -3.18      3.19 o
 -10   1  29        6.70       28.22      3.86 o
  -9   1  29        1.71        2.78      2.87 o
  -8   1  29        0.05       -2.84      2.84 o
  -7   1  29        5.07        7.62      2.70 o
  -6   1  29        6.84        5.47      2.45 o
  -5   1  29       22.14       40.24      3.47 o
  -4   1  29       28.70       48.18      2.14 o
  -3   1  29      134.55      127.73      2.74 o
  -2   1  29      109.98      116.73      2.46 o
  -1   1  29      278.23      260.27      3.84 o
   0   1  29      106.77      110.02      2.45 o
   1   1  29       33.15       67.58      2.18 o
   2   1  29      518.28      489.79      6.57 o
   3   1  29        8.25       14.51      1.85 o
   4   1  29      315.39      291.31      5.53 o
   5   1  29        0.73        4.26      1.93 o
   6   1  29      137.97      133.35      3.98 o
   7   1  29        0.30        0.34      2.00 o
   8   1  29       25.07       23.66      2.73 o
   9   1  29        0.64       -0.85      2.37 o
 -10   2  29        2.96        0.30      4.62 o
  -9   2  29       49.65       65.75      6.31 o
  -8   2  29       24.68       30.34      4.99 o
  -7   2  29        6.48        7.73      3.78 o
  -6   2  29       23.59       21.11      3.43 o
  -5   2  29      717.14      678.11     12.79 o
  -4   2  29      365.63      327.37      7.11 o
  -3   2  29      544.39      523.87      7.78 o
  -2   2  29      129.19      139.10      4.30 o
  -1   2  29        9.58       27.46      2.26 o
   0   2  29      170.20      176.37      3.66 o
   1   2  29      120.01      110.47      3.37 o
   2   2  29       88.08       89.22      2.74 o
   3   2  29      600.16      526.85      8.62 o
   4   2  29       51.16       64.42      3.11 o
   5   2  29       61.49       56.88      3.10 o
   6   2  29       25.30       24.12      2.71 o
   7   2  29       26.09       26.86      2.79 o
   8   2  29       50.90       51.61      3.54 o
   9   2  29        7.86        8.69      3.40 o
  -9   3  29       26.54       35.37      5.46 o
  -8   3  29       36.19       48.07     10.70 o
  -7   3  29      144.30      137.94      6.04 o
  -6   3  29        3.92       11.53      3.45 o
  -5   3  29       21.88       17.56      3.12 o
  -4   3  29       13.30       60.09      6.54 o
  -3   3  29        0.02        0.85      2.74 o
  -2   3  29       38.98       62.97      3.62 o
  -1   3  29       26.17       41.98      3.45 o
   0   3  29        1.42        3.03      2.37 o
   1   3  29      225.81      203.36      5.83 o
   2   3  29       53.80       51.00      3.93 o
   3   3  29       31.21       30.09      3.39 o
   4   3  29       26.17       34.76      3.67 o
   5   3  29        0.17       -2.60      2.60 o
   6   3  29        3.77        2.34      2.87 o
   7   3  29        0.04        3.99      1.87 o
   8   3  29       14.66       16.80      2.80 o
  -9   4  29        3.11        5.94      5.94 o
  -8   4  29        0.52        8.32      5.35 o
  -7   4  29        5.62        1.69      3.85 o
  -6   4  29        4.48       12.48      4.05 o
  -5   4  29       15.88       20.41      4.05 o
  -4   4  29       17.75       20.37      3.59 o
  -3   4  29       17.30       14.56      3.13 o
  -2   4  29      151.87      146.84      5.04 o
  -1   4  29       37.77       56.75      6.38 o
   0   4  29      457.42      422.01      9.29 o
   1   4  29      104.00      110.83      6.93 o
   2   4  29       31.52       35.33      5.24 o
   3   4  29       13.22       26.94      5.65 o
   4   4  29        5.53        4.10      6.54 o
   5   4  29        5.43        8.35      5.65 o
   6   4  29       14.06       17.76      5.24 o
   7   4  29        2.21        2.69      4.82 o
  -7   5  29        0.08       -3.57      6.54 o
  -6   5  29       25.60       39.83      9.51 o
  -5   5  29        0.98       -5.94      5.94 o
  -4   5  29       14.66       14.86      7.13 o
  -3   5  29       17.08       16.64      7.13 o
  -2   5  29      131.46      116.51     11.89 o
  -1   5  29       18.16       39.68      5.42 o
   0   5  29      157.85      126.94      7.70 o
   1   5  29       19.41       24.43      5.24 o
   2   5  29       75.34       69.52      6.93 o
   3   5  29       31.00       19.16      5.24 o
   4   5  29       29.64       17.98      6.24 o
   5   5  29       19.77       13.74      5.65 o
   6   5  29       43.91       43.39     10.11 o
  -5   6  29        9.53       19.02      8.92 o
  -4   6  29        5.51        7.13      7.13 o
  -3   6  29        0.06       -5.35      5.35 o
  -2   6  29       15.52        7.73      7.13 o
  -1   6  29       15.63       20.21      7.73 o
   0   6  29        8.41       -1.78      4.40 o
   1   6  29       11.58        8.99      4.99 o
   2   6  29        5.63       -3.17      9.51 o
   3   6  29        3.27        3.57      5.04 o
   4   6  29       17.35       19.15      5.66 o
   5   6  29        6.34       -0.59      7.13 o
   1   7  29        6.72        1.78      7.13 o
 -10   0  30       54.37       45.82      5.57 o
  -8   0  30       80.40       73.94      6.24 o
  -6   0  30        0.18       -2.38      3.57 o
  -4   0  30        4.40        6.19      2.15 o
  -2   0  30      131.78      114.85      3.57 o
   0   0  30        1.11        2.38      1.75 o
   2   0  30      115.69      100.17      4.09 o
   4   0  30        0.11       -0.03      2.27 o
   6   0  30       18.84       30.95      5.19 o
   8   0  30        0.58        0.27      3.05 o
 -10   1  30      103.81      118.63      5.71 o
  -9   1  30        0.25       -2.77      2.77 o
  -8   1  30       13.01        7.61      2.87 o
  -7   1  30        6.75        4.24      2.62 o
  -6   1  30       76.94       60.76      3.75 o
  -5   1  30        0.00       -1.28      2.05 o
  -4   1  30      642.36      601.52      7.83 o
  -3   1  30        8.15       17.87      1.58 o
  -2   1  30      242.52      232.39      3.76 o
  -1   1  30      413.37      388.24      5.12 o
   0   1  30       43.84       54.99      2.17 o
   1   1  30      207.97      204.16      3.65 o
   2   1  30       52.18       72.18      2.35 o
   3   1  30        4.75       10.21      1.75 o
   4   1  30      131.32      132.03      3.71 o
   5   1  30       52.28       54.52      2.83 o
   6   1  30        0.81        5.44      1.99 o
   7   1  30        2.90        2.55      2.12 o
   8   1  30        9.85        8.27      2.40 o
   9   1  30       16.24       16.05      2.76 o
 -10   2  30        1.23       -1.36      4.40 o
  -9   2  30       14.41       21.66      4.99 o
  -8   2  30       21.17       13.39      4.40 o
  -7   2  30       30.84       31.06      4.82 o
  -6   2  30       90.51       83.81      4.57 o
  -5   2  30      473.26      472.68     11.30 o
  -4   2  30      224.96      217.63      7.12 o
  -3   2  30      923.23      867.50     12.27 o
  -2   2  30       20.39       30.48      2.55 o
  -1   2  30      677.51      628.04      8.74 o
   0   2  30       21.40       24.33      1.65 o
   1   2  30      155.06      154.56      3.49 o
   2   2  30        0.61        7.14      1.53 o
   3   2  30       45.69       69.73      3.05 o
   4   2  30      270.52      254.56      5.54 o
   5   2  30        2.74       17.07      2.39 o
   6   2  30       46.96       44.73      3.10 o
   7   2  30        1.14       -0.51      2.24 o
   8   2  30       13.55       17.28      2.91 o
  -9   3  30        0.02        2.60      4.76 o
  -8   3  30        7.79       11.80      4.40 o
  -7   3  30       13.96       28.60      3.99 o
  -6   3  30       15.37       12.50      3.31 o
  -5   3  30        0.01        2.22      2.85 o
  -4   3  30      402.19      357.97      9.32 o
  -3   3  30        1.68        4.11      2.93 o
  -2   3  30      125.88      115.97      4.05 o
  -1   3  30        3.78       11.14      2.36 o
   0   3  30        1.69       -0.10      2.57 o
   1   3  30       27.94       40.61      3.25 o
   2   3  30       23.11       27.28      2.94 o
   3   3  30       12.58        8.74      2.96 o
   4   3  30       86.96       82.11      4.61 o
   5   3  30        0.79       -2.39      3.37 o
   6   3  30        5.18        3.49      2.94 o
   7   3  30       11.94       16.09      2.33 o
   8   3  30        2.10        7.13      4.76 o
  -8   4  30       15.84       17.83      5.94 o
  -7   4  30        0.49        1.47      3.86 o
  -6   4  30       88.05       74.77      8.92 o
  -5   4  30        1.12        0.66      3.41 o
  -4   4  30        2.55        1.82      3.41 o
  -3   4  30      123.61       98.94      5.49 o
  -2   4  30       50.76       50.40      4.93 o
  -1   4  30      343.36      334.33      8.23 o
   0   4  30       30.33       32.49      3.20 o
   1   4  30      150.39      145.67      4.71 o
   2   4  30       64.22       56.49      6.08 o
   3   4  30      174.71      154.32      8.92 o
   4   4  30       28.26       28.58      5.46 o
   5   4  30       56.87       68.07      6.73 o
   6   4  30        0.01        1.10      4.40 o
   7   4  30       42.67       43.99      9.51 o
  -7   5  30        2.19        4.16      7.13 o
  -6   5  30       14.54       23.18      8.92 o
  -5   5  30       11.05       23.78      7.73 o
  -4   5  30        0.09        7.13      6.54 o
  -3   5  30       52.07       41.02      8.92 o
  -2   5  30        1.67       16.64      7.13 o
  -1   5  30       71.45       65.53      6.00 o
   0   5  30       29.41       37.58      5.57 o
   1   5  30        7.01        2.08      4.20 o
   2   5  30       19.32       26.34      5.46 o
   3   5  30        0.07       -1.47      5.94 o
   4   5  30        8.50       15.29      5.24 o
   5   5  30        0.77        2.20      5.65 o
   6   5  30        7.82        1.78      6.54 o
  -5   6  30        3.34       -0.59      7.13 o
  -4   6  30        0.90       -3.57      6.54 o
  -3   6  30        2.29       10.70      7.73 o
  -2   6  30        0.04       -1.19      5.94 o
  -1   6  30       10.20       21.99      8.32 o
   0   6  30       22.02       17.47      5.42 o
   1   6  30       67.70       82.94      7.95 o
   2   6  30        0.23        2.40      5.24 o
   3   6  30       41.63       47.53      6.93 o
   4   6  30        0.06       -1.78      5.04 o
   1   7  30        3.46       -6.54      6.54 o
  -9   0  31      121.43      106.85      6.70 o
  -7   0  31      139.86      128.54      6.85 o
  -5   0  31      356.04      336.74      7.58 o
  -3   0  31     1258.65     1151.65     17.00 o
  -1   0  31        2.46        1.77      1.75 o
   1   0  31      671.52      581.02     11.76 o
   3   0  31       66.71       65.20      3.74 o
   5   0  31      115.56      137.35      5.47 o
   7   0  31        5.51        3.17      3.09 o
   9   0  31       11.23       11.95      3.82 o
 -10   1  31       34.85       61.74      4.73 o
  -9   1  31        8.76        3.78      3.02 o
  -8   1  31        1.07        2.83      2.87 o
  -7   1  31        0.06       -1.23      2.52 o
  -6   1  31        3.70        6.73      2.70 o
  -5   1  31        1.05        6.38      2.26 o
  -4   1  31      155.73      183.66      4.24 o
  -3   1  31      144.23      142.09      3.04 o
  -2   1  31      129.74      146.64      2.98 o
  -1   1  31      387.61      367.02      5.61 o
   0   1  31      448.88      431.52      6.27 o
   1   1  31       54.95       60.09      2.11 o
   2   1  31      249.32      243.47      4.42 o
   3   1  31       99.99      105.01      4.80 o
   4   1  31       78.57       76.43      3.01 o
   5   1  31        1.54        1.18      1.79 o
   6   1  31       15.14       13.86      2.30 o
   7   1  31        0.24       -1.49      2.01 o
   8   1  31        0.62        0.62      2.27 o
   9   1  31        0.15       -1.03      2.39 o
 -10   2  31        0.85        3.93      4.82 o
  -9   2  31       34.46       37.18      5.66 o
  -8   2  31        1.38       -0.84      3.55 o
  -7   2  31       23.24       24.32      4.40 o
  -6   2  31        2.50        8.96      2.96 o
  -5   2  31      157.86      177.25      5.70 o
  -4   2  31       18.02       27.92      3.01 o
  -3   2  31      188.87      233.45      5.45 o
  -2   2  31       90.66       98.61      3.53 o
  -1   2  31      191.98      206.84      4.09 o
   0   2  31       12.38       13.50      1.54 o
   1   2  31      132.31      134.44      3.29 o
   2   2  31        0.78        2.03      1.82 o
   3   2  31      120.72      120.66      3.75 o
   4   2  31      124.16      146.11      4.19 o
   5   2  31      306.74      293.30      6.22 o
   6   2  31       54.86       56.04      3.22 o
   7   2  31        1.34        1.28      2.33 o
   8   2  31        0.96       -1.52      2.40 o
  -9   3  31        9.87       21.03      5.24 o
  -8   3  31        8.83       14.32      5.94 o
  -7   3  31        1.83        3.30      3.19 o
  -6   3  31        0.57       -1.49      2.85 o
  -5   3  31        8.08        6.84      2.93 o
  -4   3  31      102.12      116.05      5.57 o
  -3   3  31       15.61       11.08      2.77 o
  -2   3  31      108.37      104.73      4.52 o
  -1   3  31        8.90        6.91      1.97 o
   0   3  31        4.15        0.66      1.78 o
   1   3  31       11.62       21.74      2.84 o
   2   3  31       28.78       28.67      3.06 o
   3   3  31        1.69       -0.33      2.52 o
   4   3  31        6.63        9.98      2.96 o
   5   3  31       18.09       19.86      3.39 o
   6   3  31       11.55        6.94      3.09 o
   7   3  31        0.73        1.35      3.08 o
   8   3  31        8.81       10.70      5.35 o
  -8   4  31        7.80       10.11      5.35 o
  -7   4  31       62.89       55.65      6.00 o
  -6   4  31       44.56       56.78      5.83 o
  -5   4  31       43.67       47.82      4.95 o
  -4   4  31       36.08       46.68      4.59 o
  -3   4  31        1.29       15.54      3.51 o
  -2   4  31        0.17        1.19      5.35 o
  -1   4  31       59.08       71.28      3.99 o
   0   4  31       40.71       43.13      3.30 o
   1   4  31       92.09       91.75      4.18 o
   2   4  31        6.05        8.29      3.09 o
   3   4  31       63.69       76.17      6.69 o
   4   4  31       12.40       15.27      4.82 o
   5   4  31        8.16       15.92      4.82 o
   6   4  31        0.84        0.74      4.40 o
   7   4  31        3.22       -2.97      7.13 o
  -7   5  31        6.83        6.54      7.73 o
  -6   5  31       41.13       48.74     10.11 o
  -5   5  31        1.66       10.70      7.13 o
  -4   5  31      122.53      130.18     12.48 o
  -3   5  31       15.18       16.64      7.13 o
  -2   5  31      143.78      127.81     11.89 o
  -1   5  31        6.30        7.94      4.14 o
   0   5  31      162.96      147.66      8.28 o
   1   5  31        6.75        9.19      6.84 o
   2   5  31       71.70       62.71     11.00 o
   3   5  31        4.72       -0.93      4.40 o
   4   5  31       43.99       38.18      6.26 o
   5   5  31        5.22       -0.89      5.05 o
   6   5  31       69.98       69.55     11.29 o
  -5   6  31        0.72        1.78      7.73 o
  -4   6  31       15.00        5.35      7.73 o
  -3   6  31        7.66        8.32      7.73 o
  -2   6  31        7.37        1.78      6.54 o
  -1   6  31       17.54       32.10      8.92 o
   0   6  31        0.61       -3.74      4.40 o
   1   6  31       29.90       31.08      6.26 o
   2   6  31       34.48       33.27      6.42 o
   3   6  31       32.65       38.50      7.13 o
   4   6  31       14.47       20.81      8.92 o
 -10   0  32       76.42       70.41      6.70 o
  -8   0  32       29.78       31.00      4.71 o
  -6   0  32       42.02       36.59      7.13 o
  -4   0  32      707.28      643.23     11.83 o
  -2   0  32      396.09      403.75      7.45 o
   0   0  32      942.50      817.28     13.72 o
   2   0  32      453.83      401.78      9.22 o
   4   0  32       53.10       43.07      3.65 o
   6   0  32        0.97       -1.82      2.70 o
   8   0  32        0.26       -1.45      3.16 o
 -10   1  32        6.98       14.96      4.88 o
  -9   1  32        0.09        2.21      2.93 o
  -8   1  32       27.01       24.18      3.29 o
  -7   1  32       29.53       26.15      3.50 o
  -6   1  32       90.39       78.79      4.28 o
  -5   1  32        5.45       16.08      2.57 o
  -4   1  32      264.99      267.57      4.96 o
  -3   1  32        0.10       38.82      6.63 o
  -2   1  32      364.01      346.29      5.19 o
  -1   1  32      217.12      226.49      4.15 o
   0   1  32       28.52       44.42      2.09 o
   1   1  32      102.86       99.50      2.78 o
   2   1  32       32.57       40.85      2.27 o
   3   1  32       49.79       60.71      2.75 o
   4   1  32       46.61       55.46      2.79 o
   5   1  32        5.17        3.76      1.93 o
   6   1  32       11.23       14.95      2.27 o
   7   1  32        3.75        3.59      2.16 o
   8   1  32        0.18       -0.42      2.27 o
  -9   2  32       13.73       17.39      5.35 o
  -8   2  32        2.24        2.85      3.98 o
  -7   2  32       22.66       21.66      4.40 o
  -6   2  32       30.13       29.98      4.14 o
  -5   2  32      180.63      157.54      5.40 o
  -4   2  32       48.64       55.76      4.09 o
  -3   2  32      425.48      397.63      7.59 o
  -2   2  32      406.91      353.01      6.93 o
  -1   2  32      199.20      202.37      4.09 o
   0   2  32       49.51       39.17      1.99 o
   1   2  32      106.88      116.56      3.06 o
   2   2  32       61.60       55.76      2.50 o
   3   2  32        7.49       17.68      2.10 o
   4   2  32       15.42       29.79      2.53 o
   5   2  32       71.18       90.91      3.71 o
   6   2  32       44.64       53.23      3.34 o
   7   2  32       28.71       33.20      3.06 o
   8   2  32        3.15        1.51      2.61 o
  -9   3  32        0.14       12.17      4.82 o
  -8   3  32       11.36       19.51      5.65 o
  -7   3  32        5.61        5.32      3.98 o
  -6   3  32        8.96        5.12      3.19 o
  -5   3  32       44.99       50.77      4.22 o
  -4   3  32       28.01       33.02      3.62 o
  -3   3  32        4.67        9.30      2.93 o
  -2   3  32       34.47       30.49      2.79 o
  -1   3  32        2.68        1.37      1.96 o
   0   3  32        7.09        4.12      2.06 o
   1   3  32      157.67      127.15      4.82 o
   2   3  32        1.35        7.00      2.80 o
   3   3  32       24.41       21.59      3.50 o
   4   3  32      125.39      120.66      5.58 o
   5   3  32       10.58       11.19      3.32 o
   6   3  32       22.40       24.38      4.63 o
   7   3  32        1.26        0.67      3.39 o
  -8   4  32        1.30        4.76      5.35 o
  -7   4  32       11.80       27.69      5.14 o
  -6   4  32        0.18       20.15      4.40 o
  -5   4  32       83.89       94.07      6.38 o
  -4   4  32       53.94       52.47      4.95 o
  -3   4  32      211.20      214.89      8.25 o
  -2   4  32       57.90       48.06      4.59 o
  -1   4  32       67.41       73.16      4.22 o
   0   4  32        0.67        7.45      2.66 o
   1   4  32       42.75       54.24      3.69 o
   2   4  32       23.91       19.17      2.81 o
   3   4  32        1.44        6.24      4.20 o
   4   4  32       19.74       10.40      4.62 o
   5   4  32        6.86        7.26      4.82 o
   6   4  32        1.01       -4.30      4.40 o
   7   4  32       59.96       96.30     11.89 o
  -7   5  32        2.21        7.73      8.32 o
  -6   5  32        9.50       13.67      7.73 o
  -5   5  32        0.27       -5.94      5.94 o
  -4   5  32        0.00       13.67      7.73 o
  -3   5  32       13.74       19.62      7.73 o
  -2   5  32        0.11        3.57      6.54 o
  -1   5  32       20.65       25.10      4.99 o
   0   5  32       58.11       55.77      6.42 o
   1   5  32       53.67       57.00      6.69 o
   2   5  32       30.75       22.31      5.46 o
   3   5  32        4.44        3.27      6.24 o
   4   5  32        0.01        0.10      4.82 o
   5   5  32        0.70        5.66      5.24 o
  -4   6  32        4.30       12.48      8.32 o
  -3   6  32       19.77       27.34      8.92 o
  -2   6  32        4.25        1.78      6.54 o
  -1   6  32       62.32       57.66     10.70 o
   0   6  32        5.63        7.13      8.32 o
   1   6  32       54.33       72.11      7.85 o
   2   6  32        1.47        5.04      5.24 o
   3   6  32       11.58        5.76      6.24 o
   4   6  32        0.02        0.59      7.13 o
  -9   0  33       31.59       19.07      6.24 o
  -7   0  33        8.24        6.68      3.55 o
  -5   0  33        4.14        5.63      2.99 o
  -3   0  33        3.02        5.01      2.26 o
  -1   0  33       49.46       51.81      3.01 o
   1   0  33      128.03      131.71      4.89 o
   3   0  33      295.53      304.09      7.97 o
   5   0  33      125.99      122.61      5.47 o
   7   0  33       22.03       18.83      3.54 o
 -10   1  33        7.50       17.03      3.53 o
  -9   1  33       48.41       48.85      4.17 o
  -8   1  33        2.26        2.55      2.87 o
  -7   1  33       31.42       36.14      3.65 o
  -6   1  33       79.55       79.65      4.28 o
  -5   1  33      229.48      203.87      5.04 o
  -4   1  33      100.25      115.94      3.29 o
  -3   1  33      897.03      868.72     10.44 o
  -2   1  33      129.94      137.46      3.31 o
  -1   1  33       84.94      107.10      2.88 o
   0   1  33        5.28        4.80      1.45 o
   1   1  33       74.83       69.19      2.61 o
   2   1  33       32.84       31.16      2.12 o
   3   1  33       23.03       20.94      2.05 o
   4   1  33        4.09       12.12      1.96 o
   5   1  33        9.50        9.65      2.17 o
   6   1  33       13.06       18.75      2.37 o
   7   1  33        2.30        3.20      2.19 o
   8   1  33        0.00       -2.15      2.15 o
  -9   2  33        2.62        5.58      4.82 o
  -8   2  33       14.52       17.62      5.35 o
  -7   2  33       11.54       13.97      4.20 o
  -6   2  33       14.13       22.04      5.06 o
  -5   2  33       29.44       45.84      5.06 o
  -4   2  33        0.03       13.92      5.38 o
  -3   2  33      336.91      310.52      6.59 o
  -2   2  33       10.71       33.29      1.97 o
  -1   2  33       81.59       95.70      2.71 o
   0   2  33       32.05       30.95      2.09 o
   1   2  33       99.55       77.31      2.58 o
   2   2  33      148.84      146.96      4.30 o
   3   2  33      193.25      215.14      5.05 o
   4   2  33      180.03      161.56      4.53 o
   5   2  33      102.48      127.27      4.21 o
   6   2  33       47.45       46.02      3.19 o
   7   2  33        2.86        6.75      2.47 o
   8   2  33        4.08        1.73      2.67 o
  -9   3  33       53.90       72.24      6.93 o
  -8   3  33        5.24       14.19      4.82 o
  -7   3  33       25.99       48.71      5.66 o
  -6   3  33        0.01        2.66      3.05 o
  -5   3  33       12.03       16.75      3.39 o
  -4   3  33       36.12       38.74      3.82 o
  -3   3  33       94.41       78.60      4.31 o
  -2   3  33        1.83        0.94      2.49 o
  -1   3  33        1.05        4.24      2.14 o
   0   3  33        0.09        3.55      2.15 o
   1   3  33       88.31       88.09      4.63 o
   2   3  33       69.61       76.00      4.42 o
   3   3  33        0.69        1.50      2.80 o
   4   3  33       12.36       12.91      3.15 o
   5   3  33        2.53        3.63      3.12 o
   6   3  33       19.98       13.15      3.65 o
   7   3  33        0.00        1.62      3.39 o
  -8   4  33       35.88       51.12      7.73 o
  -7   4  33       76.71       68.14      6.26 o
  -6   4  33      214.56      228.52      9.42 o
  -5   4  33       22.64       38.19      4.84 o
  -4   4  33      135.25      133.95      6.82 o
  -3   4  33        0.58       11.10      3.51 o
  -2   4  33      100.43       85.31      5.49 o
  -1   4  33       17.12       18.42      2.98 o
   0   4  33      171.53      171.14      7.16 o
   1   4  33        3.97        4.80      2.38 o
   2   4  33       50.65       61.38     11.00 o
   3   4  33        0.21        1.49      4.20 o
   4   4  33       26.59       32.05      2.99 o
   5   4  33        0.31       -2.08      4.20 o
   6   4  33        8.37       11.56      5.24 o
  -7   5  33        6.12       11.89      8.32 o
  -6   5  33       40.28       39.83     10.11 o
  -5   5  33        0.05        0.59      7.13 o
  -4   5  33       13.25       13.08      7.73 o
  -3   5  33        0.00        1.78      6.54 o
  -2   5  33        9.63       15.46      7.13 o
  -1   5  33        1.94        8.32      6.54 o
   0   5  33       26.73       32.48      5.57 o
   1   5  33       13.02       14.34      4.99 o
   2   5  33       31.98       47.56      6.51 o
   3   5  33        4.88        0.14      4.40 o
   4   5  33       20.05       27.66      6.08 o
   5   5  33        0.00       -2.97      6.54 o
  -3   6  33        6.39       14.27      8.32 o
  -2   6  33        1.26        2.97      7.13 o
  -1   6  33        3.82       16.64      8.32 o
   0   6  33        4.78        7.73      7.73 o
   1   6  33       23.33       34.46      6.42 o
   2   6  33        0.19        3.93      5.42 o
   3   6  33        2.67       -3.57      5.04 o
 -10   0  34       54.00       53.35      9.81 o
  -8   0  34       97.81       82.65      6.00 o
  -6   0  34      354.89      311.72     10.41 o
  -4   0  34      502.59      486.53      9.87 o
  -2   0  34      708.18      647.10     11.75 o
   0   0  34      242.27      215.23      6.36 o
   2   0  34      214.69      176.34      7.20 o
   4   0  34      147.04      113.21      5.13 o
   6   0  34       66.47       63.43      4.59 o
   8   0  34        9.87        6.30      3.54 o
  -9   1  34        1.10        6.74      3.23 o
  -8   1  34        2.78        1.71      2.87 o
  -7   1  34       14.45       24.41      3.40 o
  -6   1  34        4.82        6.85      2.70 o
  -5   1  34       43.45       58.36      3.25 o
  -4   1  34       70.44       76.15      3.15 o
  -3   1  34      589.51      615.55      9.22 o
  -2   1  34       28.70       38.00      2.22 o
  -1   1  34      319.40      311.93      5.16 o
   0   1  34       59.50       52.17      2.22 o
   1   1  34       21.14       26.81      1.99 o
   2   1  34        1.64        6.17      1.65 o
   3   1  34        0.01        2.67      1.65 o
   4   1  34       66.40       68.22      3.01 o
   5   1  34        1.31        8.50      2.14 o
   6   1  34        7.34        8.93      2.27 o
   7   1  34        0.20        3.41      2.27 o
   8   1  34        0.01       -2.22      2.22 o
  -9   2  34        0.59       -2.55      4.28 o
  -8   2  34        9.45       12.88      4.40 o
  -7   2  34        1.87        6.41      6.54 o
  -6   2  34        5.22       11.38      3.31 o
  -5   2  34       75.61       82.00      4.78 o
  -4   2  34      267.43      239.91      9.22 o
  -3   2  34       63.92       79.90      3.83 o
  -2   2  34      154.11      147.27      4.71 o
  -1   2  34       11.50       19.03      1.68 o
   0   2  34       16.43       22.89      1.84 o
   1   2  34        5.20        3.28      1.64 o
   2   2  34       68.82       67.43      2.87 o
   3   2  34      250.19      235.98      5.36 o
   4   2  34       59.66       66.05      4.57 o
   5   2  34      259.63      239.07      5.70 o
   6   2  34        1.46        7.78      2.39 o
   7   2  34       50.81       53.55      3.50 o
   8   2  34        2.35        1.75      2.69 o
  -9   3  34        3.57       13.97      5.04 o
  -8   3  34        2.74       12.87      4.82 o
  -7   3  34      161.55      159.32      8.32 o
  -6   3  34        0.62        2.95      3.19 o
  -5   3  34      132.85      136.63      5.90 o
  -4   3  34        0.10        2.28      2.70 o
  -3   3  34       10.76       17.43      4.11 o
  -2   3  34        0.62       -1.62      2.23 o
  -1   3  34      110.71      108.54      4.20 o
   0   3  34      184.19      165.89      5.14 o
   1   3  34       64.32       62.58      5.50 o
   2   3  34       62.22       62.35      4.45 o
   3   3  34       22.33       18.48      3.39 o
   4   3  34       50.29       57.52      4.54 o
   5   3  34       27.82       26.29      3.89 o
   6   3  34        4.82        3.52      3.32 o
   7   3  34       24.13       31.12      4.95 o
  -8   4  34        4.98       19.02      6.54 o
  -7   4  34        9.38       22.32      5.14 o
  -6   4  34       11.61       35.10      5.27 o
  -5   4  34       62.13       74.62      7.73 o
  -4   4  34        3.55       13.89      4.46 o
  -3   4  34        2.08        1.39      3.51 o
  -2   4  34        0.08        3.12      3.28 o
  -1   4  34        0.52       -2.18      2.42 o
   0   4  34       39.12       48.29      3.81 o
   1   4  34       14.92        8.95      2.81 o
   2   4  34       66.75       55.33      6.26 o
   3   4  34        1.27       -0.65      4.40 o
   4   4  34        0.39        7.05      2.50 o
   5   4  34       12.44        9.51      5.04 o
   6   4  34        3.82       -6.54      6.54 o
  -6   5  34       15.08       21.40      8.92 o
  -5   5  34        9.86        8.92      7.73 o
  -4   5  34        1.47       15.46      8.32 o
  -3   5  34       37.71       31.51      8.32 o
  -2   5  34        1.15        0.00      5.94 o
  -1   5  34       56.16       65.39     10.11 o
   0   5  34        2.29        3.00      4.14 o
   1   5  34       38.63       37.66      6.00 o
   2   5  34        1.50        4.50      4.82 o
   3   5  34       30.64       34.33      6.84 o
   4   5  34        0.14        2.09      4.82 o
   5   5  34       10.28       21.40      8.32 o
  -3   6  34        5.17        4.16      7.73 o
  -2   6  34       21.62       21.99      8.92 o
  -1   6  34        2.79       13.67      8.32 o
   0   6  34       13.23        5.94      8.32 o
   1   6  34        0.05       -3.59      4.99 o
   2   6  34        2.88       -4.82      4.82 o
  -9   0  35        0.27        4.93      4.28 o
  -7   0  35        2.25        0.38      3.55 o
  -5   0  35       39.48       41.82      6.84 o
  -3   0  35        8.70        9.89      2.43 o
  -1   0  35      264.96      262.61      7.05 o
   1   0  35      135.57      130.05      4.98 o
   3   0  35       52.31       53.64      3.85 o
   5   0  35       37.92       40.32      4.32 o
   7   0  35        0.54       -1.27      3.19 o
  -9   1  35       76.19       79.30      4.94 o
  -8   1  35        3.98        1.70      2.87 o
  -7   1  35       65.63       62.80      4.06 o
  -6   1  35        7.53        4.76      2.80 o
  -5   1  35       52.87       58.19      3.27 o
  -4   1  35       72.46       85.06      3.59 o
  -3   1  35       15.39       43.04      3.29 o
  -2   1  35       19.63       32.24      2.23 o
  -1   1  35        4.10       17.76      1.75 o
   0   1  35       80.68       77.53      2.69 o
   1   1  35        0.80        2.61      1.47 o
   2   1  35       37.62       37.85      2.31 o
   3   1  35       49.66       58.86      2.83 o
   4   1  35       25.38       46.34      4.47 o
   5   1  35       93.29       91.24      3.47 o
   6   1  35        0.23        2.66      2.12 o
   7   1  35       46.38       55.41      3.41 o
   8   1  35        1.27       -1.53      2.42 o
  -9   2  35        1.25        0.70      4.57 o
  -8   2  35       25.17       13.96      7.13 o
  -7   2  35        2.13        3.43      3.86 o
  -6   2  35       59.86       63.47      4.66 o
  -5   2  35        1.33        5.90      3.37 o
  -4   2  35       41.67       67.07      5.57 o
  -3   2  35       13.01       22.77      2.76 o
  -2   2  35       73.68       78.83      3.37 o
  -1   2  35       22.21       19.10      1.84 o
   0   2  35      100.32      101.57      2.91 o
   1   2  35        0.01       -0.68      1.39 o
   2   2  35       38.57       35.15      2.49 o
   3   2  35        4.69       15.84      2.17 o
   4   2  35        0.08        5.07      2.21 o
   5   2  35        5.79       21.26      2.64 o
   6   2  35        1.22        2.14      2.30 o
   7   2  35        0.22       -0.56      2.49 o
  -8   3  35       14.70       16.62      4.82 o
  -7   3  35        0.16       30.62      5.04 o
  -6   3  35        0.61       -3.05      3.05 o
  -5   3  35       10.13       19.61      5.46 o
  -4   3  35        8.66        6.28      2.93 o
  -3   3  35       53.57       56.47      4.39 o
  -2   3  35        0.43        1.12      2.35 o
  -1   3  35       13.21       23.99      2.79 o
   0   3  35        7.97       22.06      2.76 o
   1   3  35       14.79       22.73      3.40 o
   2   3  35        8.40       10.20      2.94 o
   3   3  35        8.41       12.85      3.23 o
   4   3  35       17.32       14.51      3.50 o
   5   3  35        8.17       11.95      4.33 o
   6   3  35        2.17        1.55      3.39 o
   7   3  35        1.94        8.19      4.50 o
  -7   4  35        7.71       11.66      5.05 o
  -6   4  35      161.87      161.04      8.13 o
  -5   4  35        9.11       20.00      4.40 o
  -4   4  35       37.43       34.29      4.84 o
  -3   4  35        0.40       -3.28      3.28 o
  -2   4  35       52.29       52.37      4.95 o
  -1   4  35        1.56        0.14      2.57 o
   0   4  35      126.25      142.72      6.88 o
   1   4  35      108.71       94.19      4.81 o
   2   4  35      253.48      240.79     11.00 o
   3   4  35       39.56       37.00      5.84 o
   4   4  35      116.17      115.49      5.11 o
   5   4  35        2.05        4.81      5.65 o
   6   4  35       18.45       27.94      8.92 o
  -6   5  35       15.01       21.99      8.92 o
  -5   5  35        0.03        8.32      7.73 o
  -4   5  35       36.70       48.74     10.11 o
  -3   5  35        7.26        6.54      7.13 o
  -2   5  35       14.43       16.05      7.73 o
  -1   5  35       20.73       26.16      8.32 o
   0   5  35        0.67       -0.83      4.14 o
   1   5  35       11.82       16.95      5.14 o
   2   5  35        0.31        3.05      4.82 o
   3   5  35        0.10        0.67      4.71 o
   4   5  35        1.04        2.08      5.04 o
   5   5  35        1.44       -6.54      7.13 o
  -1   6  35        0.14        5.35      7.73 o
   0   6  35       19.81       26.16      9.51 o
   1   6  35        0.19       -0.59      6.54 o
   2   6  35       12.46        8.32      7.13 o
  -8   0  36       22.89       19.02      4.57 o
  -6   0  36       64.84       72.48      5.57 o
  -4   0  36      187.58      177.62      5.57 o
  -2   0  36       84.96       86.64      4.28 o
   0   0  36      114.08      109.68      7.36 o
   2   0  36       88.32       72.82      4.09 o
   4   0  36      258.53      229.31      9.49 o
   6   0  36       65.76       67.85      4.77 o
   8   0  36       38.68       47.76      6.54 o
  -9   1  36        2.04       13.03      3.44 o
  -8   1  36        0.18        2.52      2.94 o
  -7   1  36        0.71        2.82      2.80 o
  -6   1  36        3.67        3.31      2.80 o
  -5   1  36       16.24       14.19      2.76 o
  -4   1  36      158.93      151.35      4.82 o
  -3   1  36       72.42       71.52      3.08 o
  -2   1  36      243.19      216.59      4.70 o
  -1   1  36      111.12       95.57      2.87 o
   0   1  36        0.74        7.82      1.60 o
   1   1  36        2.38        6.38      1.60 o
   2   1  36        0.82        3.25      1.58 o
   3   1  36        9.31       37.37      4.73 o
   4   1  36        1.06        5.41      2.03 o
   5   1  36        0.01       16.61      2.37 o
   6   1  36        8.14        9.37      2.41 o
   7   1  36       18.85       23.16      2.78 o
  -9   2  36        7.98        6.54      7.13 o
  -8   2  36        7.12        4.61      4.40 o
  -7   2  36        4.04        9.71      4.40 o
  -6   2  36       14.80       11.80      3.98 o
  -5   2  36        0.35        1.59      2.75 o
  -4   2  36        0.12        6.85      3.55 o
  -3   2  36       20.09       30.58      2.95 o
  -2   2  36       57.08       52.67      2.17 o
  -1   2  36       10.35       10.51      1.60 o
   0   2  36       37.90       37.42      2.04 o
   1   2  36        4.35        0.89      1.61 o
   2   2  36        9.58        5.11      1.89 o
   3   2  36       51.57       44.87      3.12 o
   4   2  36       27.94       23.03      2.66 o
   5   2  36       47.66       49.78      3.21 o
   6   2  36       19.78       17.23      2.73 o
   7   2  36        0.27       -2.39      2.39 o
  -8   3  36        0.74        5.65      4.62 o
  -7   3  36      118.29      119.39      7.35 o
  -6   3  36        5.80        3.23      3.12 o
  -5   3  36       37.43       37.55      4.31 o
  -4   3  36        7.91        0.71      2.70 o
  -3   3  36       13.26       13.15      3.05 o
  -2   3  36       14.85       12.31      2.93 o
  -1   3  36       26.80       34.35      3.09 o
   0   3  36       55.22       62.87      4.80 o
   1   3  36       70.48       70.20      4.71 o
   2   3  36       24.64       15.13      3.40 o
   3   3  36      112.67       92.98      5.16 o
   4   3  36        1.29       -1.96      2.96 o
   5   3  36       44.00       48.30      5.29 o
   6   3  36        1.14        1.19      3.46 o
   7   3  36       25.77       27.26      5.27 o
  -7   4  36        0.03        1.19      5.94 o
  -6   4  36        0.51       13.92      4.84 o
  -5   4  36        8.61       15.37      4.40 o
  -4   4  36        0.57        0.33      3.71 o
  -3   4  36       29.95       33.24      4.71 o
  -2   4  36        1.79        0.49      4.46 o
  -1   4  36       28.56       29.33      5.14 o
   0   4  36        0.32       10.74      3.08 o
   1   4  36        1.47        8.92      3.36 o
   2   4  36       19.00       41.80      8.03 o
   3   4  36        4.55        2.17      2.77 o
   4   4  36       29.53       47.74      4.02 o
   5   4  36        0.00       -4.62      4.62 o
   6   4  36       12.33       24.37      8.92 o
  -6   5  36        0.69       10.70      8.92 o
  -5   5  36      111.85      115.92     12.48 o
  -4   5  36        0.39       -5.35      6.54 o
  -3   5  36       45.45       43.39      9.51 o
  -2   5  36       13.37       20.21      8.32 o
  -1   5  36       18.62       29.13      8.32 o
   0   5  36        9.27        8.11      4.57 o
   1   5  36       63.38       80.11      7.70 o
   2   5  36        0.14       -2.70      4.57 o
   3   5  36       15.69       12.44      5.42 o
   4   5  36        0.89       -1.60      4.82 o
   1   6  36        5.33        4.16      6.54 o
   2   6  36        8.74        1.78      7.13 o
  -9   0  37       47.41       62.21      6.26 o
  -7   0  37       18.52       12.75      4.14 o
  -5   0  37        1.18       -1.86      3.28 o
  -3   0  37       38.93       34.35      3.40 o
  -1   0  37       18.64       22.88      2.87 o
   1   0  37       15.55       15.20      2.70 o
   3   0  37       56.67       63.46      4.28 o
   5   0  37       11.07       17.08      3.68 o
   7   0  37        2.18        1.97      3.47 o
  -9   1  37        0.18        7.18      3.35 o
  -8   1  37       23.97       23.53      3.52 o
  -7   1  37        7.25        7.03      2.96 o
  -6   1  37       70.13       62.60      4.10 o
  -5   1  37       46.52       48.27      3.60 o
  -4   1  37        4.13       34.49      3.10 o
  -3   1  37        2.81       27.58      2.39 o
  -2   1  37       33.03       57.68      2.83 o
  -1   1  37       21.30       42.05      2.56 o
   0   1  37       76.29       71.38      2.68 o
   1   1  37       40.33       44.82      2.51 o
   2   1  37       12.35       12.12      1.88 o
   3   1  37      132.38      123.93      3.67 o
   4   1  37        0.09        6.61      2.27 o
   5   1  37      120.16      123.22      4.81 o
   6   1  37        0.93        5.12      2.38 o
   7   1  37        7.40        7.41      2.56 o
  -9   2  37       10.65        9.51      7.73 o
  -8   2  37       15.10        5.80      4.40 o
  -7   2  37       19.01       31.16      5.24 o
  -6   2  37        8.81        8.17      3.98 o
  -5   2  37       70.15       69.60      4.78 o
  -4   2  37        0.85       -0.32      3.13 o
  -3   2  37       76.64       81.97      4.68 o
  -2   2  37        8.62        5.68      2.27 o
  -1   2  37        4.51        5.10      1.49 o
   0   2  37       25.11       25.26      2.00 o
   1   2  37        1.23       -0.65      1.62 o
   2   2  37       13.75        9.67      2.57 o
   3   2  37        4.02        5.12      1.98 o
   4   2  37        0.16       -0.93      2.11 o
   5   2  37        2.67        2.53      2.21 o
   6   2  37        0.15       -0.61      2.27 o
   7   2  37        1.02       -0.18      2.57 o
  -8   3  37       16.23       21.44      5.24 o
  -7   3  37        1.28       14.58      4.82 o
  -6   3  37        0.71       -1.39      3.19 o
  -5   3  37        0.88        2.04      2.93 o
  -4   3  37        2.65        1.92      2.85 o
  -3   3  37       11.23       11.17      2.93 o
  -2   3  37       14.35       15.55      3.62 o
  -1   3  37       88.56       82.81      4.04 o
   0   3  37      127.39      134.67      4.92 o
   1   3  37       58.20       73.51      4.87 o
   2   3  37       21.32       19.26      3.58 o
   3   3  37       11.57       18.18      3.58 o
   4   3  37        1.27       -0.18      3.02 o
   5   3  37        2.54        2.09      3.50 o
   6   3  37       22.11       22.73      4.25 o
  -7   4  37        0.40       -2.38      5.35 o
  -6   4  37       20.51       18.16      8.62 o
  -5   4  37        0.34       -1.87      4.14 o
  -4   4  37       24.42       21.42      6.54 o
  -3   4  37        1.55        1.92      4.76 o
  -2   4  37       16.99       24.40      4.28 o
  -1   4  37        9.79       11.02      3.12 o
   0   4  37      130.93      146.63      5.87 o
   1   4  37       47.58       35.20      3.57 o
   2   4  37      177.35      166.99      9.22 o
   3   4  37       36.74       34.34      3.94 o
   4   4  37       40.30       41.00      3.80 o
   5   4  37        3.46        7.54      5.24 o
  -5   5  37        0.25       18.43      8.32 o
  -4   5  37        2.72        4.16      7.13 o
  -3   5  37        0.02       -2.97      7.13 o
  -2   5  37       19.74       29.13      8.92 o
  -1   5  37        0.58       11.29      7.13 o
   0   5  37       60.35       81.55      8.62 o
   1   5  37        0.99        8.64      4.99 o
   2   5  37        9.35       22.85      5.84 o
   3   5  37        0.67        1.91      4.82 o
   1   6  37        6.08       14.86      7.13 o
  -8   0  38        8.94        5.47      3.96 o
  -6   0  38       10.51        4.44      3.85 o
  -4   0  38       20.12       16.67      3.27 o
  -2   0  38      258.96      261.55      7.40 o
   0   0  38       37.58       47.53      3.58 o
   2   0  38       83.23       80.46      4.28 o
   4   0  38       97.22      105.68      7.60 o
   6   0  38       40.52       54.10      5.47 o
  -9   1  38        2.06        8.11      3.29 o
  -8   1  38        1.39        8.71      3.29 o
  -7   1  38        0.40        0.31      2.87 o
  -6   1  38       22.51       29.09      3.77 o
  -5   1  38      135.94      119.38      4.52 o
  -4   1  38      449.54      414.68      8.63 o
  -3   1  38      405.10      369.53      6.68 o
  -2   1  38      157.75      157.01      4.33 o
  -1   1  38       15.68       22.79      2.20 o
   0   1  38        8.48       11.95      1.93 o
   1   1  38       16.72       29.77      2.27 o
   2   1  38       29.16       33.81      2.45 o
   3   1  38       11.97       16.81      2.17 o
   4   1  38       10.18        8.55      2.27 o
   5   1  38       10.97       19.96      2.60 o
   6   1  38        0.10        3.60      2.35 o
   7   1  38        1.41        1.35      2.45 o
  -8   2  38        0.64       -2.53      4.14 o
  -7   2  38       92.18      101.41      6.93 o
  -6   2  38        0.20        3.57      3.98 o
  -5   2  38       34.56       55.15      5.92 o
  -4   2  38       17.64       12.86      3.98 o
  -3   2  38        1.99        8.63      2.96 o
  -2   2  38        1.32        4.04      2.29 o
  -1   2  38       14.02       14.32      1.71 o
   0   2  38        3.29        5.62      1.67 o
   1   2  38       35.01       35.57      2.37 o
   2   2  38        0.75       -1.74      1.74 o
   3   2  38        0.73       -1.59      1.87 o
   4   2  38        1.13        1.67      2.16 o
   5   2  38        3.66        4.78      2.33 o
   6   2  38        1.11        1.87      2.62 o
   7   2  38        8.76        5.69      2.73 o
  -8   3  38        4.19        3.95      4.82 o
  -7   3  38        9.71       12.54      4.82 o
  -6   3  38        5.98        6.91      3.59 o
  -5   3  38        2.36        3.57      3.09 o
  -4   3  38       10.86        9.30      3.27 o
  -3   3  38        2.53        5.56      2.93 o
  -2   3  38        1.45        5.77      2.93 o
  -1   3  38       15.51       25.59      3.09 o
   0   3  38       19.66       31.29      3.30 o
   1   3  38      201.02      187.89      7.02 o
   2   3  38       11.98       18.09      3.58 o
   3   3  38       71.15       73.50      5.09 o
   4   3  38       18.73       20.16      4.05 o
   5   3  38        1.03       -3.01      3.23 o
   6   3  38        2.01        1.02      4.28 o
  -7   4  38       11.06       18.43      6.54 o
  -6   4  38        8.68        7.46      6.84 o
  -5   4  38        5.35        8.05      4.76 o
  -4   4  38        8.60       12.57      4.28 o
  -3   4  38       10.56        9.09      4.28 o
  -2   4  38       10.18       12.72      3.96 o
  -1   4  38       41.71       52.48      4.36 o
   0   4  38       19.49       29.08      3.74 o
   1   4  38       15.13       25.28      3.57 o
   2   4  38       28.47       31.17      5.84 o
   3   4  38        0.14        7.36      3.20 o
   4   4  38        9.51       11.97      3.30 o
   5   4  38        7.43        3.57      8.32 o
  -5   5  38        9.77       17.83      8.92 o
  -4   5  38        5.76       10.70      8.32 o
  -3   5  38        0.03        0.00      7.13 o
  -2   5  38       10.58       17.83      7.73 o
  -1   5  38        4.02       -2.38      5.94 o
   0   5  38       13.23       21.40      5.57 o
   1   5  38        2.24        9.94      5.14 o
   2   5  38        0.98       -1.34      4.71 o
   3   5  38       17.08       27.58      6.26 o
  -9   0  39       34.59       64.55      6.57 o
  -7   0  39       20.91       15.82      4.40 o
  -5   0  39       42.76       40.59      4.99 o
  -3   0  39      250.52      272.72      7.85 o
  -1   0  39       30.36       35.56      3.40 o
   1   0  39        4.92        4.46      2.62 o
   3   0  39       71.62       73.44      4.54 o
   5   0  39       53.10       60.10      4.87 o
   7   0  39        2.37        3.97      3.98 o
  -8   1  39       57.83       50.88      4.31 o
  -7   1  39       29.43       33.49      3.65 o
  -6   1  39       42.95       41.18      3.93 o
  -5   1  39        8.80       16.78      3.32 o
  -4   1  39       55.11       81.93      3.96 o
  -3   1  39      153.16      183.07      4.84 o
  -2   1  39      113.10      121.88      5.05 o
  -1   1  39      107.01      110.62      3.77 o
   0   1  39        8.44       10.08      1.96 o
   1   1  39       25.02       24.68      2.37 o
   2   1  39       16.09       15.16      2.14 o
   3   1  39       13.49       15.61      2.31 o
   4   1  39        0.24        9.76      2.27 o
   5   1  39        5.22        6.45      2.34 o
   6   1  39        4.38       13.95      2.62 o
   7   1  39        0.53        1.55      2.71 o
  -8   2  39        4.51        4.70      5.05 o
  -7   2  39        4.68       23.79      5.04 o
  -6   2  39        6.82        8.92      4.20 o
  -5   2  39        4.16        6.57      3.05 o
  -4   2  39       46.81       42.51      4.99 o
  -3   2  39       54.57       55.94      4.28 o
  -2   2  39       19.84       25.41      3.01 o
  -1   2  39        0.08        4.84      1.67 o
   0   2  39       18.31       17.26      2.02 o
   1   2  39        0.02       -0.46      1.65 o
   2   2  39        6.99        4.30      1.94 o
   3   2  39       39.16       39.17      3.50 o
   4   2  39       31.82       32.97      2.89 o
   5   2  39        6.35        9.33      2.54 o
   6   2  39        4.77        1.62      2.44 o
  -7   3  39        1.83        0.91      3.98 o
  -6   3  39       36.36       37.36      4.52 o
  -5   3  39        0.00       -2.55      2.93 o
  -4   3  39       25.66       23.36      3.85 o
  -3   3  39        3.09        2.04      2.77 o
  -2   3  39       91.01       93.18      8.62 o
  -1   3  39        2.72        4.82      2.61 o
   0   3  39      134.36      138.92      5.92 o
   1   3  39       11.28       20.62      3.22 o
   2   3  39       41.93       57.34      4.71 o
   3   3  39        6.58       11.82      3.58 o
   4   3  39       16.18       13.73      3.93 o
   5   3  39        1.77        0.22      3.29 o
   6   3  39       22.74       21.40      6.54 o
  -6   4  39        0.00        7.08      4.71 o
  -5   4  39        2.11       -4.04      4.14 o
  -4   4  39        0.16        0.91      3.85 o
  -3   4  39       17.49       22.63      4.50 o
  -2   4  39        3.39        7.16      3.85 o
  -1   4  39        3.16        5.12      3.51 o
   0   4  39       21.49       19.33      3.44 o
   1   4  39       13.10       16.90      3.44 o
   2   4  39       16.82       19.62      5.57 o
   3   4  39       11.14       13.74      3.57 o
   4   4  39        0.85       -2.14      2.90 o
  -4   5  39        1.37       12.48      8.32 o
  -3   5  39       16.56       19.62      8.92 o
  -2   5  39       63.53       86.19     11.89 o
  -1   5  39        0.63        3.57      7.13 o
   0   5  39       43.74       58.78      6.85 o
   1   5  39        0.00       -1.91      4.71 o
   2   5  39       49.56       47.27      6.85 o
   3   5  39        0.10       -1.78      6.54 o
  -8   0  40        4.09       -1.35      4.76 o
  -6   0  40       18.07       15.29      4.57 o
  -4   0  40        9.07        8.90      3.12 o
  -2   0  40       40.58       49.44      3.93 o
   0   0  40      124.84      119.72      4.98 o
   2   0  40        2.83        4.03      2.70 o
   4   0  40        8.78       11.49      4.95 o
   6   0  40        5.19        9.27      3.58 o
  -8   1  40        0.32        4.95      3.02 o
  -7   1  40        8.46        3.92      2.94 o
  -6   1  40        9.87        9.11      2.96 o
  -5   1  40       46.89       39.15      3.65 o
  -4   1  40      135.14      146.48      4.95 o
  -3   1  40        7.86       20.42      2.60 o
  -2   1  40      102.88      116.55      3.85 o
  -1   1  40        1.86        9.23      2.00 o
   0   1  40        2.59        3.01      1.93 o
   1   1  40       55.56       56.84      3.07 o
   2   1  40        6.85       15.99      2.33 o
   3   1  40       11.37       13.12      2.23 o
   4   1  40      115.43      121.77      4.08 o
   5   1  40       53.87       58.21      3.37 o
   6   1  40       91.23      102.34      4.09 o
  -8   2  40        5.58        2.92      4.40 o
  -7   2  40       17.80       26.35      8.03 o
  -6   2  40        0.28       -1.44      4.76 o
  -5   2  40        3.84        1.23      2.93 o
  -4   2  40        2.77        7.33      3.71 o
  -3   2  40       39.27       45.10      4.09 o
  -2   2  40        6.63        5.82      2.57 o
  -1   2  40       83.39       88.30      3.09 o
   0   2  40        5.20        4.93      1.73 o
   1   2  40       16.67       17.79      2.24 o
   2   2  40       12.09        9.30      2.24 o
   3   2  40       14.91       13.27      2.34 o
   4   2  40        0.90        2.91      2.68 o
   5   2  40        1.53        0.51      2.98 o
   6   2  40        3.44        2.30      2.63 o
  -7   3  40        0.00        0.59      4.20 o
  -6   3  40        2.80        1.72      3.98 o
  -5   3  40        0.87       -2.19      3.19 o
  -4   3  40       19.51       17.31      3.69 o
  -3   3  40       10.67        8.41      3.62 o
  -2   3  40        6.92       22.86      4.57 o
  -1   3  40        8.18        8.92      2.83 o
   0   3  40        0.43       14.44      2.95 o
   1   3  40       16.19       27.31      3.39 o
   2   3  40       11.79       14.10      3.58 o
   3   3  40        2.63        1.72      3.32 o
   4   3  40        8.83        5.44      3.58 o
   5   3  40        2.43        0.45      3.33 o
  -6   4  40       20.19       12.83      4.84 o
  -5   4  40        3.59        2.35      4.71 o
  -4   4  40       24.14       34.79      8.03 o
  -3   4  40       29.00       32.09      7.13 o
  -2   4  40        0.56        2.03      3.85 o
  -1   4  40       52.92       57.41      5.39 o
   0   4  40        1.11        2.81      2.94 o
   1   4  40        3.45       12.61      4.99 o
   2   4  40        5.27        4.94      4.82 o
   3   4  40        0.30        4.32      3.15 o
   4   4  40        0.01        1.93      3.15 o
  -3   5  40       20.42       52.91     10.70 o
  -2   5  40        7.46       17.83      8.32 o
  -1   5  40       14.93       29.72      9.51 o
   0   5  40        6.21        5.94      7.73 o
   1   5  40       20.32       23.18      7.73 o
   2   5  40       20.96       39.83      8.92 o
  -7   0  41        0.05       -3.71      3.71 o
  -5   0  41       89.47       99.03      6.42 o
  -3   0  41       88.10       97.74      5.07 o
  -1   0  41      166.59      160.10      5.86 o
   1   0  41        0.42        3.16      2.62 o
   3   0  41       18.59       31.07      7.60 o
   5   0  41       55.89       67.72      5.06 o
  -8   1  41        6.81        5.33      3.29 o
  -7   1  41        3.88        3.12      3.02 o
  -6   1  41        0.91       -2.70      2.70 o
  -5   1  41        8.70        8.81      3.02 o
  -4   1  41       28.92       33.56      3.25 o
  -3   1  41        4.20        4.95      2.27 o
  -2   1  41       10.40       22.14      2.51 o
  -1   1  41       20.16       25.70      2.59 o
   0   1  41       61.70       62.28      3.17 o
   1   1  41       68.97       68.28      3.30 o
   2   1  41       69.67       69.81      3.50 o
   3   1  41       68.35       71.85      3.66 o
   4   1  41        1.70       27.60      2.83 o
   5   1  41        2.73       15.48      2.66 o
   6   1  41        5.04       18.48      3.00 o
  -8   2  41        0.02       -2.92      4.40 o
  -7   2  41       41.85       47.33      5.84 o
  -6   2  41        2.89        1.69      3.98 o
  -5   2  41        0.56       -2.70      2.70 o
  -4   2  41       18.60       17.24      4.57 o
  -3   2  41       76.38       81.78      4.98 o
  -2   2  41        4.90        4.67      2.51 o
  -1   2  41        8.51       13.79      1.77 o
   0   2  41        3.79        1.63      1.67 o
   1   2  41        8.77        9.38      2.00 o
   2   2  41       58.35       54.43      3.02 o
   3   2  41       70.43       67.16      3.41 o
   4   2  41       22.48       20.83      2.65 o
   5   2  41       33.93       36.10      3.11 o
   6   2  41        6.97        5.06      4.55 o
  -7   3  41        0.29       -2.38      4.20 o
  -6   3  41        9.59        4.40      4.14 o
  -5   3  41        1.86       -0.23      3.19 o
  -4   3  41       20.69       19.26      3.74 o
  -3   3  41       28.83       27.23      3.97 o
  -2   3  41      141.89      136.78      7.85 o
  -1   3  41       65.88       69.90      4.29 o
   0   3  41       81.39       95.54      4.62 o
   1   3  41       23.79       28.70      3.47 o
   2   3  41        6.10        5.74      3.47 o
   3   3  41        1.88        2.22      3.32 o
   4   3  41        2.92       -0.59      3.92 o
   5   3  41        0.20       -2.97      5.35 o
  -6   4  41       13.56       23.93      5.39 o
  -5   4  41        0.66       -1.62      4.57 o
  -4   4  41        3.70        3.67      5.94 o
  -3   4  41        0.86        6.20      4.28 o
  -2   4  41        6.83       13.39      4.50 o
  -1   4  41        0.41        1.78      3.85 o
   0   4  41       10.94       14.78      3.44 o
   1   4  41        4.85        1.84      4.57 o
   2   4  41       30.25       31.35      5.88 o
   3   4  41        2.34        6.16      3.44 o
   4   4  41        8.75       14.86      4.76 o
   1   5  41       11.10       24.97      7.73 o
   2   5  41        1.87        8.92      7.13 o
  -8   0  42       15.76       10.32      4.57 o
  -6   0  42       10.52        7.73      4.28 o
  -4   0  42       78.58       72.43      5.71 o
  -2   0  42      207.01      207.18      6.81 o
   0   0  42       65.06       60.38      4.14 o
   2   0  42       75.68       68.84      4.52 o
   4   0  42       20.82       32.88      4.28 o
   6   0  42        2.53        4.28      4.76 o
  -8   1  42        0.02       -0.34      3.02 o
  -7   1  42        2.43       -2.56      2.70 o
  -6   1  42        2.85       -0.90      2.87 o
  -5   1  42       11.56       18.73      3.29 o
  -4   1  42       67.02       75.23      3.91 o
  -3   1  42       13.32       22.91      2.67 o
  -2   1  42       46.93       47.91      3.09 o
  -1   1  42       62.95       70.01      3.31 o
   0   1  42        4.35        9.13      2.58 o
   1   1  42        7.14       12.71      2.33 o
   2   1  42       39.65       54.57      3.27 o
   3   1  42       69.63       74.27      3.78 o
   4   1  42      242.20      252.60      6.36 o
   5   1  42       54.63       59.83      3.51 o
   6   1  42       43.73       51.10      4.03 o
  -7   2  42        4.67        8.32      4.62 o
  -6   2  42       17.94       24.63      4.82 o
  -5   2  42        3.93        3.79      3.19 o
  -4   2  42       15.43       28.13      4.82 o
  -3   2  42       36.22       42.39      4.19 o
  -2   2  42       22.13       20.85      3.04 o
  -1   2  42       15.86       14.53      1.87 o
   0   2  42        5.06       -0.05      1.73 o
   1   2  42       34.19       34.28      2.52 o
   2   2  42        0.07        0.13      1.98 o
   3   2  42        8.93        9.25      2.27 o
   4   2  42        3.51        4.16      2.33 o
   5   2  42        1.39        3.16      2.34 o
  -7   3  42        4.52        5.94      6.54 o
  -6   3  42        0.89        1.16      6.24 o
  -5   3  42       23.90       30.69      4.39 o
  -4   3  42       25.20       26.56      4.09 o
  -3   3  42       11.80       21.39      3.82 o
  -2   3  42       14.91       19.62      4.71 o
  -1   3  42        7.50        9.14      2.95 o
   0   3  42        0.43        2.34      2.70 o
   1   3  42       17.56       16.57      3.17 o
   2   3  42        0.30       -1.25      3.19 o
   3   3  42       12.53        8.01      3.62 o
   4   3  42        6.60        4.29      3.40 o
   5   3  42        6.95        5.94      5.94 o
  -5   4  42        1.44        5.30      4.57 o
  -4   4  42        0.29       -0.86      6.24 o
  -3   4  42        0.96        1.53      4.28 o
  -2   4  42       12.28       16.53      5.94 o
  -1   4  42        0.69        0.91      4.46 o
   0   4  42        0.26        2.34      3.23 o
   1   4  42        0.72       -2.32      4.40 o
   2   4  42        5.49        7.83      4.99 o
   3   4  42        0.23        0.73      6.54 o
   1   5  42        0.08        1.78      6.54 o
  -7   0  43        0.22       -3.71      3.71 o
  -5   0  43        6.71       -1.10      4.28 o
  -3   0  43      334.75      336.56      9.23 o
  -1   0  43       59.80       67.67      4.52 o
   1   0  43       21.12       18.50      3.32 o
   3   0  43        7.30        9.09      3.40 o
   5   0  43       13.20       22.90      4.00 o
  -7   1  43        6.43        2.90      2.96 o
  -6   1  43       12.30       13.57      3.23 o
  -5   1  43       13.97       16.26      3.29 o
  -4   1  43       27.59       31.30      3.32 o
  -3   1  43       71.57       81.88      4.08 o
  -2   1  43       16.39       21.00      2.65 o
  -1   1  43       98.15      102.68      3.85 o
   0   1  43       30.15       28.64      2.82 o
   1   1  43       89.52       83.35      3.58 o
   2   1  43       15.37       15.92      2.64 o
   3   1  43       18.94       22.17      2.96 o
   4   1  43       31.30       52.13      3.62 o
   5   1  43        0.27        3.80      2.67 o
   6   1  43       24.94       33.22      4.82 o
  -7   2  43        0.05       -0.89      4.20 o
  -6   2  43       22.12       21.40      5.24 o
  -5   2  43       40.94       42.40      4.57 o
  -4   2  43       18.53       28.05      4.71 o
  -3   2  43       51.48       51.65      4.63 o
  -2   2  43       17.07       26.16      4.89 o
  -1   2  43        1.76       -0.43      1.71 o
   0   2  43       22.79       22.05      2.36 o
   1   2  43        1.76        1.39      1.98 o
   2   2  43        3.57        1.11      2.04 o
   3   2  43        7.76        3.79      2.24 o
   4   2  43        7.47        7.60      2.33 o
   5   2  43       25.54       21.01      4.16 o
  -6   3  43        0.38        0.89      4.20 o
  -5   3  43        4.38        7.55      3.62 o
  -4   3  43       19.74       21.82      3.99 o
  -3   3  43       38.40       38.21      4.30 o
  -2   3  43       10.20       14.96      4.71 o
  -1   3  43       14.33       16.09      3.09 o
   0   3  43        0.17        0.88      2.70 o
   1   3  43        2.78       -0.48      2.65 o
   2   3  43        0.29        0.18      3.23 o
   3   3  43        0.06       -3.19      3.19 o
   4   3  43        0.37       -0.59      3.98 o
  -5   4  43       19.36       24.74      5.39 o
  -4   4  43       14.93       14.32      4.71 o
  -3   4  43        0.06        3.91      4.28 o
  -2   4  43       27.53       29.12      5.27 o
  -1   4  43        7.12        4.46      4.14 o
   0   4  43       79.62       83.08      5.35 o
   1   4  43       43.47       43.80      6.42 o
   2   4  43       36.25       43.99      8.32 o
   3   4  43        0.12        1.19      4.16 o
  -6   0  44       15.32        4.43      4.57 o
  -4   0  44        4.37        1.96      4.14 o
  -2   0  44       60.67       61.16      4.72 o
   0   0  44        5.64        5.17      3.05 o
   2   0  44      124.32      141.07      6.21 o
   4   0  44       36.26       53.91      4.86 o
  -7   1  44        0.10       -2.94      2.94 o
  -6   1  44        0.05       -2.60      2.60 o
  -5   1  44        2.78        6.95      3.23 o
  -4   1  44        4.77        6.77      2.76 o
  -3   1  44       34.26       45.22      3.52 o
  -2   1  44       47.53       55.39      3.34 o
  -1   1  44       18.91       26.13      2.75 o
   0   1  44        0.45        1.02      2.13 o
   1   1  44       15.28       28.25      2.94 o
   2   1  44        7.27        6.52      2.85 o
   3   1  44        1.36        0.10      2.80 o
   4   1  44       10.20       19.92      2.96 o
   5   1  44        2.25        3.17      3.12 o
  -7   2  44        0.30        2.21      4.40 o
  -6   2  44       15.96       16.62      6.24 o
  -5   2  44        3.34        4.97      7.13 o
  -4   2  44       18.52       26.37      5.14 o
  -3   2  44        0.13        5.84      3.31 o
  -2   2  44       29.54       30.38      3.52 o
  -1   2  44        0.74       -2.08      2.50 o
   0   2  44       10.38       10.54      2.11 o
   1   2  44        1.64       -1.75      1.75 o
   2   2  44       10.36       12.99      2.34 o
   3   2  44        1.12        1.36      2.22 o
   4   2  44       15.96       18.68      2.70 o
   5   2  44        6.63        6.24      3.02 o
  -6   3  44        0.00       -0.89      6.24 o
  -5   3  44       22.09       21.59      4.17 o
  -4   3  44        1.30        1.50      3.19 o
  -3   3  44        6.73       10.30      3.40 o
  -2   3  44        1.77        1.36      4.28 o
  -1   3  44       11.74       11.55      3.00 o
   0   3  44        9.83        8.24      2.95 o
   1   3  44       11.38        5.08      3.00 o
   2   3  44        1.45       -2.87      3.31 o
   3   3  44        3.90        1.99      3.62 o
   4   3  44        8.51       12.48      6.54 o
  -4   4  44       24.56       30.78      7.73 o
  -3   4  44       12.98       16.35      4.84 o
  -2   4  44        6.69       10.32      4.40 o
  -1   4  44        6.10        3.82      5.94 o
   0   4  44        1.24        6.54      3.39 o
   1   4  44        4.98        0.00      5.94 o
   2   4  44        0.18        0.59      6.54 o
  -7   0  45        3.24       -2.26      4.14 o
  -5   0  45        5.02       -3.85      3.85 o
  -3   0  45       44.28       52.46      4.94 o
  -1   0  45      158.23      163.39      6.38 o
   1   0  45       74.70       84.70      5.13 o
   3   0  45       11.02       26.24      6.60 o
   5   0  45       30.11       40.77      5.42 o
  -7   1  45       10.35        5.77      3.02 o
  -6   1  45        5.42        4.01      3.02 o
  -5   1  45       32.23       35.67      3.81 o
  -4   1  45       10.58       16.85      3.07 o
  -3   1  45       27.02       37.16      3.49 o
  -2   1  45        9.92       12.90      2.68 o
  -1   1  45        9.56       13.16      2.51 o
   0   1  45        1.39        1.08      2.51 o
   1   1  45       43.39       43.50      3.21 o
   2   1  45        7.81        7.95      2.55 o
   3   1  45       16.36       11.12      2.85 o
   4   1  45       16.90       15.25      2.96 o
   5   1  45        1.85        2.86      3.12 o
  -6   2  45        5.84        8.32      4.62 o
  -5   2  45        7.14       11.59      4.20 o
  -4   2  45        2.30        1.44      3.98 o
  -3   2  45        1.45       -0.08      3.52 o
  -2   2  45        4.49        5.67      3.31 o
  -1   2  45        0.25        3.34      2.71 o
   0   2  45        4.43        4.38      2.00 o
   1   2  45       21.86       26.73      2.49 o
   2   2  45        3.60        6.12      2.12 o
   3   2  45        0.46       -2.03      2.03 o
   4   2  45       14.40       19.84      3.15 o
  -5   3  45        2.32        3.24      3.74 o
  -4   3  45        9.55       11.05      3.74 o
  -3   3  45        7.02        8.05      3.58 o
  -2   3  45       13.01       18.97      4.84 o
  -1   3  45        0.01       -2.65      2.65 o
   0   3  45        8.23        4.86      2.76 o
   1   3  45        0.26       -1.70      2.65 o
   2   3  45        1.37       -2.03      2.76 o
   3   3  45       15.08       15.48      4.82 o
  -4   4  45       18.12       12.48      5.94 o
  -3   4  45        1.10        2.65      4.40 o
  -2   4  45       15.09        9.61      4.50 o
  -1   4  45        2.99        0.83      3.96 o
   0   4  45       21.92       12.57      4.14 o
   1   4  45        5.06        7.73      6.54 o
   2   4  45       22.37       14.86      7.13 o
  -6   0  46        0.93       -3.85      3.85 o
  -4   0  46       23.27        6.38      4.71 o
  -2   0  46        1.79        5.45      3.62 o
   0   0  46       47.88       71.72      4.97 o
   2   0  46       33.26       44.12      5.78 o
   4   0  46       11.50       10.70      3.85 o
  -6   1  46        6.11        6.08      3.15 o
  -5   1  46        6.07        6.50      3.23 o
  -4   1  46        8.14        8.63      3.23 o
  -3   1  46        0.27        6.33      2.91 o
  -2   1  46       27.43       27.86      2.98 o
  -1   1  46        0.40       -0.76      2.33 o
   0   1  46       16.46       19.11      2.82 o
   1   1  46        6.37        8.47      2.55 o
   2   1  46       14.55       14.62      2.75 o
   3   1  46        1.38       -1.31      2.55 o
   4   1  46        5.51        5.25      3.23 o
  -6   2  46        0.27       -1.38      3.98 o
  -5   2  46        7.35        0.89      4.20 o
  -4   2  46        7.31        5.97      4.40 o
  -3   2  46       10.01        8.71      3.62 o
  -2   2  46       31.15       35.62      4.22 o
  -1   2  46       16.93       10.07      3.17 o
   0   2  46       20.20       24.78      2.50 o
   1   2  46       29.37       33.17      2.56 o
   2   2  46       48.17       45.15      2.95 o
   3   2  46        0.18       -2.02      2.02 o
   4   2  46       29.92       35.18      3.59 o
  -5   3  46        4.85        1.05      3.62 o
  -4   3  46        0.10        6.41      3.69 o
  -3   3  46        0.02       -2.47      3.23 o
  -2   3  46        0.07       -0.92      4.14 o
  -1   3  46        0.15       -1.52      3.12 o
   0   3  46        1.27        0.91      2.76 o
   1   3  46        2.70       -1.06      2.87 o
   2   3  46        2.77        4.05      3.54 o
   3   3  46        2.09        8.92      5.94 o
  -3   4  46       12.68       15.46      5.94 o
  -2   4  46        0.02       -2.97      5.35 o
  -1   4  46       11.55        6.54      5.35 o
   0   4  46        2.72       -0.59      4.76 o
   1   4  46       12.30        7.73      7.13 o
  -5   0  47      107.02       86.05      6.57 o
  -3   0  47      441.86      399.72     10.75 o
  -1   0  47      257.59      268.43      8.48 o
   1   0  47       71.08       77.27      5.75 o
   3   0  47       84.38       90.34      5.51 o
  -6   1  47       13.25       13.91      3.35 o
  -5   1  47       10.35       10.28      3.29 o
  -4   1  47        1.65        6.65      3.23 o
  -3   1  47        2.78        2.13      2.68 o
  -2   1  47        2.71        7.66      2.59 o
  -1   1  47       17.79       23.75      2.90 o
   0   1  47        0.67        0.48      2.37 o
   1   1  47        2.02        1.76      2.44 o
   2   1  47        0.27        2.70      2.48 o
   3   1  47        0.10        3.38      2.55 o
   4   1  47        6.15       10.97      3.40 o
  -5   2  47        8.06        3.57      4.20 o
  -4   2  47        1.06        1.27      4.28 o
  -3   2  47        3.70        5.22      3.65 o
  -2   2  47        0.13       -1.51      3.27 o
  -1   2  47        4.37        2.35      2.95 o
   0   2  47       15.51       13.17      3.14 o
   1   2  47        4.60        9.06      2.17 o
   2   2  47       15.78       18.76      2.52 o
   3   2  47        0.33       -0.64      2.47 o
  -4   3  47        5.09        1.60      3.65 o
  -3   3  47        0.94       -0.76      3.19 o
  -2   3  47        8.14        5.46      4.57 o
  -1   3  47        6.27        6.37      3.69 o
   0   3  47       11.59       11.03      3.19 o
   1   3  47        5.47        3.75      3.26 o
   2   3  47        8.42        8.44      3.65 o
  -1   4  47        1.03        2.38      5.35 o
  -6   0  48        2.63       -0.42      4.28 o
  -4   0  48        3.49       -4.40      4.40 o
  -2   0  48       41.43       51.77      5.06 o
   0   0  48        3.75        5.61      3.32 o
   2   0  48        6.95       12.41      3.85 o
   4   0  48        4.60        1.78      4.28 o
  -6   1  48        0.22       -2.00      3.87 o
  -5   1  48        1.52       -1.69      2.98 o
  -4   1  48       52.18       50.69      4.31 o
  -3   1  48       10.06        8.93      2.94 o
  -2   1  48       56.28       67.33      3.82 o
  -1   1  48       30.43       40.20      3.34 o
   0   1  48        2.25        6.46      2.59 o
   1   1  48        0.05        0.60      2.54 o
   2   1  48        9.58        9.08      2.64 o
   3   1  48        0.15       -2.76      2.76 o
  -5   2  48       16.66       20.07      4.82 o
  -4   2  48        4.70        4.93      4.40 o
  -3   2  48        0.62        0.59      3.58 o
  -2   2  48        2.25        2.15      3.42 o
  -1   2  48       13.01        7.67      3.14 o
   0   2  48        9.91        8.23      3.17 o
   1   2  48        5.88        6.57      3.08 o
   2   2  48        4.00        6.94      2.28 o
   3   2  48        1.36        2.11      2.41 o
  -4   3  48        3.06       -0.86      3.69 o
  -3   3  48       13.22       13.90      4.04 o
  -2   3  48        0.36        1.95      4.57 o
  -1   3  48        0.45       -3.27      3.27 o
   0   3  48        3.14        7.63      3.40 o
   1   3  48        1.75        2.47      3.54 o
  -5   0  49       83.49       80.40      6.84 o
  -3   0  49      213.72      224.43      9.56 o
  -1   0  49       29.75       35.44      4.45 o
   1   0  49        6.89        6.52      3.65 o
   3   0  49        4.03        8.23      4.14 o
  -5   1  49        3.95        2.78      3.12 o
  -4   1  49        0.01        6.15      3.29 o
  -3   1  49        0.04       -0.82      2.68 o
  -2   1  49        1.38       10.05      2.66 o
  -1   1  49       18.33       17.62      2.87 o
   0   1  49       23.59       30.82      3.15 o
   1   1  49       37.16       40.85      3.38 o
   2   1  49        0.49       -0.23      2.44 o
   3   1  49        5.68        4.26      3.27 o
  -4   2  49        0.72        4.50      4.40 o
  -3   2  49       21.69       27.57      4.44 o
  -2   2  49        0.19       -1.89      3.58 o
  -1   2  49        5.28        7.56      3.25 o
   0   2  49        0.63        1.01      3.09 o
   1   2  49        0.73        3.53      3.00 o
   2   2  49        2.24        3.72      3.65 o
  -3   3  49        6.13       10.23      4.04 o
  -2   3  49       14.80       15.46      6.54 o
  -1   3  49        0.13        2.08      4.20 o
   0   3  49       15.89       18.42      3.99 o
  -4   0  50        0.02       -0.75      5.65 o
  -2   0  50        1.23       -1.68      3.58 o
   0   0  50       57.22       64.17      4.97 o
   2   0  50       16.09       12.59      5.94 o
  -4   1  50       29.80       38.09      5.19 o
  -3   1  50       10.30       11.30      3.10 o
  -2   1  50       20.35       24.02      3.30 o
  -1   1  50        0.04        2.34      2.59 o
   0   1  50        1.69        2.85      2.56 o
   1   1  50        2.62        5.19      2.65 o
   2   1  50        6.99        6.80      2.94 o
  -4   2  50        2.36       -0.59      5.35 o
  -3   2  50        1.48        3.81      3.65 o
  -2   2  50        0.02        1.17      3.50 o
  -1   2  50       11.64        8.91      3.41 o
   0   2  50       14.18       12.42      3.47 o
   1   2  50       16.49       14.84      3.99 o
  -3   0  51       30.79       48.74      8.62 o
  -1   0  51        0.04       -2.73      3.32 o
   1   0  51        1.95       -1.52      3.32 o
  -4   1  51        0.63        4.38      3.23 o
  -3   1  51       24.72       28.23      3.46 o
  -2   1  51       14.61       14.11      3.10 o
  -1   1  51       28.28       29.07      3.62 o
   0   1  51        5.82        9.79      2.82 o
   1   1  51       11.62        7.47      3.03 o
  -3   2  51       10.62        5.74      4.82 o
  -2   2  51        6.87       10.35      4.04 o
  -1   2  51        0.21       -2.03      3.65 o
   0   2  51        5.04        4.35      3.65 o
  -2   0  52        9.83        9.35      3.93 o
   0   0  52        8.01        8.74      4.11 o
  -3   1  52        0.46        3.80      2.78 o
  -2   1  52       18.15       21.58      3.34 o
  -1   1  52        0.32        1.01      2.66 o
   0   1  52        0.66        1.36      2.71 o
  -1   0  53        3.66       -0.42      3.46 o
 
